# Supplementary material for: Machine learning identifies key metabolic reactions in bacterial growth on different carbon sources
Source: Mol Syst Biol. 2024 Jan 30;20(3):170–86. doi: 10.1038/s44320-024-00017-w (PMC10912204; doi:10.1038/s44320-024-00017-w)
Supplement: Supplementary file 2 — Dataset EV1 [file 44320_2024_17_MOESM2_ESM.xlsx]

## Sheet: Legend
Dataset EV1. Model predictions of metabolic reactions that positively (+) or negatively (‒) affected E. coli grown on 30 different carbon sources.
- In the columns labeled "Reaction information", the columns are as follows:
	Column Name	Description
	BiGG ID	Metabolic reaction ID in the BiGG database (http://bigg.ucsd.edu/)
	Ecocyc ID	Metabolic reaction ID in the EcoCyc database (https://ecocyc.org/)
	KEGG ID	Metabolic reaction ID in the KEGG reaction database (https://www.genome.jp/kegg/reaction/)
	Description	Enzyme(s) associated with the metabolic reaction
	GPR	Gene(s) associated with the metabolic reaction based upon the gene-protein-reaction (GPR) rules included in the iML1515 model (http://bigg.ucsd.edu/models/iML1515/reactions)
- In the columns labeled "Carbon source", each cell denotes “EN prediction/MLP prediction”. (EN, elastic net regression; MLP, multi-layer perceptron)

## Sheet: Dataset EV1
Reaction information					Carbon source
BiGG ID	Ecocyc ID	KEGG ID	Description	GPR	Acetate	Adenosine	D-alanine	Fructose	Fucose	Fumarate	Galactose	Galacturonate	Gluconate	Glucosamine	Glucose	Glucuronate	Glycerol	Lactate	L-alanine	Malate	Maltose	Mannitol	Mannose	N-acetyl glucosamine	Oxaloacetate	Pyruvate	Ribose	Saccharate	Sorbitol	Succinate	Thymidine	Trehalose	Xylose	α-ketoglutarate
23PDE2pp	RXN-14091	R03538	2',3'-cyclic-nucleotide phosphodiesterase (UMP) (periplasm)	b4213														-/							-/								/-
23PDE4pp	RXN-14112	R03929	2',3'-cyclic-nucleotide phosphodiesterase (CMP) (periplasm)	b4213	-/																	+/		-/									-/
23PDE7pp	RXN-14113	R03537	2',3'-cyclic-nucleotide phosphodiesterase (AMP) (periplasm)	b4213										+/-
2AGPEAT140			2-acyl-glycerophospho-ethanolamine acyltransferase (n-C14:0)	b2836									-/
2AGPEAT161			2-acyl-glycerophospho-ethanolamine acyltransferase (n-C16:1)	b2836			-/	-/
2AGPEAT180			2-acyl-glycerophospho-ethanolamine acyltransferase (n-C18:0)	b2836			-/																/-
2AGPGAT160			2-acyl-glycerophospho-glycerol acyltransferase (n-C16:0)	b2836							-/
2AGPGAT180			2-acyl-glycerophospho-glycerol acyltransferase (n-C18:0)	b2836																			/-			-/								-/
2AGPGAT181			2-acyl-glycerophospho-glycerol acyltransferase (n-C18:1)	b2836																			/-
2DDARAA	4.1.2.28-RXN		2-dehydro-3-deoxy-D-arabinonate Aldolase	( b4298 or b0268 )													-/							/-										-/
2DGULRGx			2-Dehydro-L-gulonate reductase to gluconate (NADH)	b3553							+/													+/
2DGULRGy			2-Dehydro-L-gulonate reductase to gluconate (NADPH)	b3553					+/														-/	-/
2DGULRx			2-dehydro-L-gulonate reductase (NADH)	b3553											-/															/+
2DGULRy	RXN0-7021		2-dehydro-L-gulonate reductase (NADPH)	b3553							+/													/-			/-	-/			-/
2MAHMP			2-Methyl-4-amino-5-hydroxymethylpyrimidine diphosphatase	( b0446 or b1134 )			-/
3HAD100		R04535	3-hydroxyacyl-[acyl-carrier-protein] dehydratase (n-C10:0)	( b0954 or b0180 )																										/+
3HAD120		R04965	3-hydroxyacyl-[acyl-carrier-protein] dehydratase (n-C12:0)	( b0180 or b0954 )																										/+
3HAD121			3-hydroxyacyl-[acyl-carrier-protein] dehydratase (n-C12:1)	( b0954 or b0180 )																										/+
3HAD140	RXN-9537	R04568	3-hydroxyacyl-[acyl-carrier-protein] dehydratase (n-C14:0)	( b0954 or b0180 )																										/+
3HAD141			3-hydroxyacyl-[acyl-carrier-protein] dehydratase (n-C14:1)	( b0954 or b0180 )																										/+
3HAD160		R04544	3-hydroxyacyl-[acyl-carrier-protein] dehydratase (n-C16:0)	( b0954 or b0180 )																										/+
3HAD161			3-hydroxyacyl-[acyl-carrier-protein] dehydratase (n-C16:1)	( b0954 or b0180 )																										/+
3HAD180		R07764	3-hydroxyacyl-[acyl-carrier-protein] dehydratase (n-C18:0)	( b0954 or b0180 )																												-/
3HAD40			3-hydroxyacyl-[acyl-carrier-protein] dehydratase (n-C4:0)	( b0954 or b0180 )																										/+
3HAD60		R04954	3-hydroxyacyl-[acyl-carrier-protein] dehydratase (n-C6:0)	( b0954 or b0180 )																										/+
3HAD80	4.2.1.59-RXN	R04537	3-hydroxyacyl-[acyl-carrier-protein] dehydratase (n-C8:0)	( b0954 or b0180 )																										/+
3HPPPNH	MHPHYDROXY-RXN	R06786	3-(3-hydroxy-phenyl)propionate hydroxylase	b0347																													/-
3NTD2pp	RXN-14115	R01877	3'-nucleotidase (UMP) (periplasm)	( b4213 or b0383 )												-/
3NTD4pp	RXN-14090	R02370	3'-nucleotidase (CMP) (periplasm)	( b4213 or b0383 or b0383 )										-/
3NTD9pp	RXN-14124	R02148	3'-nucleotidase (GMP) (periplasm)	( b4213 or b0383 )							+/
3OAR100	RXN-9528	R04534	3-oxoacyl-[acyl-carrier-protein] reductase (n-C10:0)	b1093																										/+
3OAR120		R04964	3-oxoacyl-[acyl-carrier-protein] reductase (n-C12:0)	b1093																										/+
3OAR121			3-oxoacyl-[acyl-carrier-protein] reductase (n-C12:1)	b1093																										/+
3OAR140	RXN-9536	R04566	3-oxoacyl-[acyl-carrier-protein] reductase (n-C14:0)	b1093	+/+	+/+	+/+	+/+	+/+	+/+	+/+	+/+	+/+	/+	+/+	+/+	+/+	+/+	+/+	+/+	+/+	+/+	+/+	+/+	+/+	+/+	/+	+/+	+/+	+/+	+/+	+/+	+/+	+/+
3OAR141			3-oxoacyl-[acyl-carrier-protein] reductase (n-C14:1)	b1093																										/+
3OAR160		R04543	3-oxoacyl-[acyl-carrier-protein] reductase (n-C16:0)	b1093																										/+
3OAR161			3-oxoacyl-[acyl-carrier-protein] reductase (n-C16:1)	b1093																										/+
3OAR180			3-oxoacyl-[acyl-carrier-protein] reductase (n-C18:0)	b1093																												-/
3OAR40			3-oxoacyl-[acyl-carrier-protein] reductase (n-C4:0)	b1093																										/+
3OAR60		R04953	3-oxoacyl-[acyl-carrier-protein] reductase (n-C6:0)	b1093																										/+
3OAR80	RXN-9524	R04536	3-oxoacyl-[acyl-carrier-protein] reductase (n-C8:0)	b1093																										/+
3OAS100			3-oxoacyl-[acyl-carrier-protein] synthase (n-C10:0)	( b2323 or b1095 )																										/+
3OAS120			3-oxoacyl-[acyl-carrier-protein] synthase (n-C12:0)	( b1095 or b2323 )																										/+
3OAS121			3-oxoacyl-[acyl-carrier-protein] synthase (n-C12:1)	b2323																										/+
3OAS140	RXN-9535		3-oxoacyl-[acyl-carrier-protein] synthase (n-C14:0)	( b2323 or b1095 )	+/+	+/+	+/+	+/+	+/+	+/+	+/+	+/+	+/+	/+	+/+	+/+	+/+	+/+	+/+	+/+	+/+	+/+	+/+	+/+	+/+	+/+	/+	+/+	+/+	+/+	+/+	+/+	+/+	+/+
3OAS141			3-oxoacyl-[acyl-carrier-protein] synthase (n-C14:1)	b2323																										/+
3OAS160			3-oxoacyl-[acyl-carrier-protein] synthase (n-C16:0)	( b2323 or b1095 )																										/+
3OAS161			3-oxoacyl-[acyl-carrier-protein] synthase (n-C16:1)	b2323																										/+
3OAS180			3-oxoacyl-[acyl-carrier-protein] synthase (n-C18:0)	( b1095 or b2323 )																												-/
3OAS60			3-oxoacyl-[acyl-carrier-protein] synthase (n-C6:0)	( b1095 or b2323 )																										/+
3OAS80			3-oxoacyl-[acyl-carrier-protein] synthase (n-C8:0)	( b2323 or b1095 )																										/+
3OXCOAT	RXN-3641	R00829	3-oxoadipyl-CoA thiolase	b1397																												-/
42A12BOOXpp	RXN6666-4	R04300	4-(2-Aminoethyl)-1,2-benzenediol:oxygen oxidoreductase(deaminating)(flavin-containing)	b1386														+/
4HTHRA	RXN0-6563		4-hydroxy-L-threonine aldolase	b0870	+/+	+/+	+/+	+/+	+/+	+/+	+/+	+/+	+/+	+/+	+/+	+/+	+/+	+/+	+/+	+/+	+/+	+/+	+/+	+/+	+/+	+/+	+/+	+/+	+/+	+/+	+/+	+/+	+/+	+/+
4HTHRK	RXN0-6564		4-Hydroxy-L-threonine kinase	b0003	+/+	+/+	+/+	+/+	+/+	+/+	+/+	+/+	+/+	+/+	+/+	+/+	+/+	+/+	+/+	+/+	+/+	+/+	+/+	+/+	+/+	+/+	+/+	+/+	+/+	+/+	+/+	+/+	+/+	+/+
4PCP	RXN0-5227		Tetrapeptide L,D-carboxypeptidase	b1192																										-/
4PCPpp			Tetrapeptide L,D-carboxypeptidase (periplasm)	b2175															+/								-/							-/
5DGLCNR	RXN-14367	R01740	5-dehydro-D-gluconate reductase	b4266																			/-
5DKGR	RXN0-7101		5-keto-D-gluconate 5-reductase	( b2842 or b4266 )					-/
5DOAN	RXN0-6550	R12621	5'-deoxyadenosine nuclosidase	b0159	+/+	+/+	+/+	+/+	+/+	+/+	+/+	+/+	+/+	+/+	+/+	+/+	+/+	+/+	/+	+/+	+/+	+/+	+/+	+/+	+/+	+/+	+/+	+/+	+/+	+/+	+/+	+/+	+/+	+/+
A5PISO	DARAB5PISOM-RXN	R01530	Arabinose-5-phosphate isomerase	( b3197 or b2708 )	+/+	+/+	+/+	+/+	+/+	+/+	+/+	+/+	+/+	+/+	+/+	+/+	+/+	+/+	+/+	+/+	+/+	+/+	+/+	+/+	+/+	+/+	+/+	+/+	+/+	+/+	+/+	+/+	+/+	+/+
AACPS3			Acyl-[acyl-carrier-protein] synthetase (n-C16:0)	( b1094 and b2836 )	/+	/+	+/+	+/+	+/+	+/+	+/+	+/+	+/+	+/+	/+	+/+	/+	+/+	+/+	+/+	+/+	/+	+/+	+/+	/+	+/+	+/+	+/+	+/+	+/+	/+	+/+	/+	+/+
AACPS4			Acyl-[acyl-carrier-protein] synthetase (n-C16:1)	( b2836 and b1094 )	/+	/+	/+	/+	/+	/+	/+	/+	/+	+/+	/+	/+	/+	+/+	/+	/+	/+	/+	/+	/+	/+	/+	+/+	/+	/+	/+	/+	+/+	/+	/+
AACPS5			Acyl-[acyl-carrier-protein] synthetase (n-C18:1)	( b1094 and b2836 )	-/									-/																				-/
AACPS6			Acyl-[acyl-carrier-protein] synthetase (n-C18:0)	( b1094 and b2836 )												-/
AACPS7			Acyl-[acyl-carrier-protein] synthetase (n-C12:0)	( b1094 and b2836 )	/+	/+	+/+	+/+	+/+	+/+	+/+	+/+	+/+	+/+	/+	+/+	/+	+/+	+/+	+/+	+/+	/+	+/+	+/+	/+	+/+	+/+	+/+	+/+	+/+	/+	+/+	/+	+/+
AACPS8			Acyl-[acyl-carrier-protein] synthetase (n-C10:0)	( b1094 and b2836 )																						+/
AACPS9			Acyl-[acyl-carrier-protein] synthetase (n-C8:0)	( b1094 and b2836 )			+/
AACTOOR	AMACETOXID-RXN	R02529	Aminoacetone:oxygen oxidoreductase(deaminating)(flavin-containing)						/-																					/+
AAMYL	ALPHA-AMYL-RXN		Alpha-amylase	b1927							+/			/-												-/						-/
AAMYLpp	RXN0-5181		Alpha-amylase (periplasm)	b3571										/-
ABTA	GABATRANSAM-RXN	R01648	4-aminobutyrate transaminase	( b2662 or b1302 )		-/																						-/						-/
ACACT1r	ACETYL-COA-ACETYLTRANSFER-RXN	R00238	Acetyl-CoA C-acetyltransferase	( b2224 or b2342 or b3845 )	/+	/+	+/+	+/+	+/+	+/+	+/+	+/+	+/+	+/+	/+	+/+	/+	+/+	+/+	+/+	+/+	/+	+/+	+/+	/+	+/+	+/+	+/+	+/+	+/+	/+	+/+	/+	+/+
ACACT2r	KETOACYLCOATHIOL-RXN	R01177	Acetyl-CoA C-acyltransferase (butanoyl-CoA) (r)	( b2342 or b3845 )	/+	/+	+/+	+/+	+/+	+/+	+/+	+/+	+/+	+/+	/+	+/+	/+	+/+	+/+	+/+	+/+	/+	+/+	+/+	/+	+/+	+/+	+/+	+/+	+/+	/+	+/+	/+	+/+
ACACT3r			Acetyl-CoA C-acyltransferase (hexanoyl-CoA) (r)	( b2342 or b3845 )	/+	/+	+/+	+/+	+/+	+/+	+/+	+/+	+/+	+/+	/+	+/+	/+	+/+	+/+	+/+	+/+	/+	+/+	+/+	/+	+/+	+/+	+/+	+/+	+/+	/+	+/+	/+	+/+
ACACT4r	RXN-13617	R03778	Acetyl-CoA C-acyltransferase (octanoyl-CoA) (r)	( b2342 or b3845 )	/+	/+	+/+	+/+	+/+	+/+	+/+	/+	/+	+/+	/+	/+	/+	+/+	+/+	+/+	+/+	/+	+/+	/+	/+	+/+	+/+	/+	/+	+/+	/+	+/+	/+	+/+
ACACT5r			Acetyl-CoA C-acyltransferase (decanoyl-CoA) (r)	( b3845 or b2342 )	/+	/+	+/+	+/+	+/+	+/+	+/+	/+	/+	+/+	/+	/+	/+	+/+	+/+	+/+	+/+	/+	+/+	/+	/+	+/+	+/+	/+	/+	+/+	/+	+/+	/+	+/+
ACACT6r	RXN-14268	R03858	Acetyl-CoA C-acyltransferase (dodecanoyl-CoA) (r)	( b2342 or b3845 )	/+	/+	/+	+/+	+/+	+/+	+/+	/+	/+	+/+	/+	/+	/+	+/+	+/+	+/+	+/+	/+	/+	/+	/+	+/+	+/+	/+	/+	+/+	/+	+/+	/+	/+
ACACT7r		R03991	Acetyl-CoA C-acyltransferase (tetradecanoyl-CoA) (r)	( b2342 or b3845 )	/+	/+	/+	+/+	+/+	+/+	+/+	/+	/+	+/+	/+	/+	/+	+/+	+/+	+/+	+/+	/+	/+	/+	/+	+/+	+/+	/+	/+	+/+	/+	+/+	/+	/+
ACALD	ACETALD-DEHYDROG-RXN	R00228	Acetaldehyde dehydrogenase (acetylating)	( b0351 or b1241 )	-/	-/		-/	-/	-/	-/				-/	-/	-/	-/				-/	-/		-/	-/		-/	-/	-/	+/+	/+		-/
ACCOAC		R00742	Acetyl-CoA carboxylase	( b2316 and b3255 and b3256 and b0185 )	/+	/+	/+	/+	/+	/+	/+	/+	/+	/+	/+	/+	/+	/+	/+	/+	/+	/+	/+	/+	/+	/+	/+	/+	/+	/+	/+	/+	/+	/+
ACGAM1PPpp			N-acetyl-D-glucosamine 1-phosphatase (periplasm)					-/
ACGK	ACETYLGLUTKIN-RXN	R02649	Acetylglutamate kinase	b3959	+/+	+/+	+/+	+/+	+/+	+/+	+/+	+/+	+/+	+/+	+/+	+/+	+/+	+/+	+/+	+/+	+/+	+/+	+/+	+/+	+/+	+/+	+/+	+/+	+/+	+/+	+/+	+/+	+/+	+/+
ACGS	N-ACETYLTRANSFER-RXN	R00259	N-acetylglutamate synthase	b2818	+/+	+/+	+/+	+/+	+/+	+/+	+/+	+/+	+/+	+/+	+/+	+/+	+/+	+/+	+/+	+/+	+/+	+/+	+/+	+/+	+/+	+/+	+/+	+/+	+/+	+/+	+/+	+/+	+/+	+/+
ACHBS	ACETOOHBUTSYN-RXN	R08648	2-aceto-2-hydroxybutanoate synthase	(( b3670 and b3671 ) or ( b0077 and b0078 ))	+/+	+/+	+/+	+/+	+/+	+/+	+/+	+/+	+/+	+/+	+/+	+/+	+/+	+/+	+/+	+/+	+/+	+/+	+/+	+/+	+/+	+/+	+/+	+/+	+/+	+/+	+/+	+/+	+/+	+/+
ACKr	ACETATEKIN-RXN	R00315	Acetate kinase	( b2296 or b1849 or b3115 )	/+	/+	+/	/+	+/+	/+	/+		/+	/+	+/+	+/-	+/+	/+	+/+	+/+	+/+	+/+	/+	/+	+/	+/		/-	+/+	+/+		/+	+/+	/+
ACLS	ACETOLACTSYN-RXN	R00226	Acetolactate synthase	(( b0077 and b0078 ) or ( b3670 and b3671 ))	+/+	+/+	+/+	+/+	+/+	+/+	+/+	+/+	+/+	+/+	+/+	+/+	+/+	+/+	+/+	+/+	+/+	+/+	+/+	+/+	+/+	+/+	+/+	+/+	+/+	+/+	+/+	+/+	+/+	+/+
ACM6PH	RXN0-4641	R08555	N-acetylmuramate 6-phosphate hydrolase	b2428																										/+
ACNML	RXN0-7390	R01811	N-Acetylneuraminate lyase	b3225																						-/
ACOAD1f		R01175	Acyl-CoA dehydrogenase (butanoyl-CoA)	b0221																											-/
ACOAD1fr			Acyl-CoA dehydrogenase (butanoyl-CoA)	b1695	/+	/+	+/+	+/+	+/+	+/+	+/+	+/+	+/+	+/+	/+	+/+	/+	+/+	+/+	+/+	+/+	/+	+/+	+/+	/+	+/+	+/+	+/+	+/+	+/+	/+	+/+	/+	+/+
ACOAD2f			Acyl-CoA dehydrogenase (hexanoyl-CoA)	b0221	/+	/+	+/+	+/+	+/+	+/+	+/+	+/+	+/+	+/+	/+	+/+	/+	+/+	+/+	+/+	+/+	/+	+/+	+/+	/+	+/+	+/+	+/+	+/+	+/+	/+	+/+	/+	+/+
ACOAD3f		R03777	Acyl-CoA dehydrogenase (octanoyl-CoA)	b0221	/+	/+	+/+	+/+	+/+	+/+	+/+	+/+	+/+	+/+	/+	+/+	/+	+/+	+/+	+/+	+/+	/+	+/+	+/+	/+	+/+	+/+	+/+	+/+	+/+	/+	+/+	/+	+/+
ACOAD4f			Acyl-CoA dehydrogenase (decanoyl-CoA)	b0221	/+	/+	/+	+/+	+/+	+/+	+/+	/+	/+	+/+	/+	/+	/+	+/+	+/+	+/+	+/+	/+	+/+	/+	/+	+/+	+/+	/+	/+	+/+	/+	+/+	/+	/+
ACOAD5f		R03857	Acyl-CoA dehydrogenase (dodecanoyl-CoA)	b0221	/+	/+	/+	+/+	+/+	+/+	+/+	/+	/+	+/+	/+	/+	/+	+/+	+/+	+/+	+/+	/+	+/+	/+	/+	+/+	+/+	/+	/+	+/+	/+	+/+	/+	/+
ACOAD6f		R03990	Acyl-CoA dehydrogenase (tetradecanoyl-CoA)	b0221	/+	/+	/+	+/+	+/+	+/+	+/+	/+	/+	+/+	/+	/+	/+	+/+	+/+	+/+	+/+	/+	+/+	/+	/+	+/+	+/+	/+	/+	+/+	/+	+/+	/+	/+
ACOAD7f	RXN-17788	R01279	Acyl-CoA dehydrogenase (hexadecanoyl-CoA)	b0221	/+	/+	+/+	+/+	+/+	+/+	+/+	+/+	+/+	+/+	/+	+/+	/+	+/+	+/+	+/+	+/+	/+	+/+	+/+	/+	+/+	+/+	+/+	+/+	+/+	/+	+/+	/+	+/+
ACOATA	ACP-S-ACETYLTRANSFER-RXN	R01624	Acetyl-CoA ACP transacylase	( b1094 and b1091 )																												-/
ACODA	ACETYLORNDEACET-RXN	R00669	Acetylornithine deacetylase	b3957	+/+	+/+	+/+	+/+	+/+	+/+	+/+	+/+	+/+	+/+	+/+	+/+	+/+	+/+	+/+	+/+	+/+	+/+	+/+	+/+	+/+	+/+	+/+	+/+	+/+	+/+	+/+	+/+	+/+	+/+
ACONTa	ACONITATEDEHYDR-RXN	R01325	Aconitase (half-reaction A, Citrate hydro-lyase)	( b0118 or b1276 )	+/+	/+	/+	/+	/+	/+	/+	+/+	/+	/+	/+	+/+	/+	+/+	+/+	/+	/+	/+	/+	+/+	+/+	/+	/+	+/+	/+	/+	/+	/+	+/+	/+
ACONTb	ACONITATEHYDR-RXN	R01900	Aconitase (half-reaction B, Isocitrate hydro-lyase)	( b0118 or b1276 )	+/+	/+	/+	/+	/+	/+	/+	+/+	/+	/+	/+	+/+	/+	+/+	+/+	/+	/+	/+	/+	+/+	+/+	/+	/+	+/+	/+	/+	/+	/+	+/+	/+
ACOTA	ACETYLORNTRANSAM-RXN	R02283	Acetylornithine transaminase	( b1748 or b3359 or b2662 or b1302 )	+/+	+/+	+/+	+/+	+/+	+/+	+/+	+/+	+/+	+/+	+/+	+/+	+/+	+/+	+/+	+/+	+/+	+/+	+/+	+/+	+/+	+/+	+/+	+/+	+/+	+/+	+/+	+/+	+/+	+/+
ACPPAT140			Acyl-(acyl carrier protein):phosphate acyltransferase (C14:0)	( b1094 and b1090 )														-/
ACPPAT160	RXN-9590		Acyl-(acyl carrier protein):phosphate acyltransferase (C16:0)	( b1094 and b1090 )	-/	-/	-/	-/	-/	-/	-/	-/	-/	-/	-/	-/	-/	-/	-/	-/	-/	-/	-/	-/	-/	-/	-/	-/	-/	-/	-/	-/	-/	-/
ACPPAT161	RXN-9590		Acyl-(acyl carrier protein):phosphate acyltransferase (C16:1)	( b1094 and b1090 )	-/	-/	-/	-/	-/	-/	-/	-/	-/	-/	-/	-/	-/	-/	-/	-/	-/	-/	-/	-/	-/	-/	-/	-/	-/	-/	-/	-/	-/	-/
ACS	ACETATE--COA-LIGASE-RXN	R00235	Acetyl-CoA synthetase	b4069																										/+
ADA	ADENODEAMIN-RXN	R01560	Adenosine deaminase	b1623		+/-						+/
ADCL	ADCLY-RXN	R05553	4-aminobenzoate synthase	( b1096 or b4039 )	+/+	+/+	+/+	+/+	+/+	+/+	+/+	+/+	+/+	+/+	+/+	+/+	+/+	+/+	+/+	+/+	+/+	+/+	+/+	+/+	+/+	+/+	+/+	+/+	+/+	+/+	+/+	+/+	+/+	+/+
ADCS	PABASYN-RXN	R01716	4-amino-4-deoxychorismate synthase	( b1812 and b3360 )	+/+	+/+	+/+	+/+	+/+	+/+	+/+	+/+	+/+	+/+	+/+	+/+	+/+	+/+	+/+	+/+	+/+	+/+	+/+	+/+	+/+	+/+	+/+	+/+	+/+	+/+	+/+	+/+	+/+	+/+
ADD	ADENINE-DEAMINASE-RXN	R01244	Adenine deaminase	b3665	-/	/+
ADK1	ADENYL-KIN-RXN	R00127	Adenylate kinase	b0474	/+	/+	/+	/+	/-	+/+	/+	/+	/-	/+	+/+	/-	+/+	+/+	/+	+/+	/+	/+	/+	/+	+/+	+/+	/+	+/-	/+	+/+	/+	/+	/+	/+
ADK3	RXN-14074		Adentylate kinase (GTP)	b0474					/+		+/		/+			/+	/-				+/-		+/	+/			+/	/+			+/		+/-
ADK4			Adentylate kinase (ITP)	b0474												+/										-/
ADNK1	ADENOSINE-KINASE-RXN	R00185	Adenosine kinase	b0474	+/+	/+	+/+	+/+	+/+	+/+	+/+	+/+	+/+	+/+	+/+	+/+	+/+	+/+	+/+	+/+	+/+	+/+	+/+	+/+	+/+	+/+	/-	+/+	+/+	+/+	+/+	+/+	+/+	+/+
ADNUC	ADENOSINE-NUCLEOSIDASE-RXN	R01245	Adenosine hydrolase	b0030										/-	/-
ADPRDP	RXN0-1441		ADPribose diphosphatase	( b3397 or b3034 )										-/
ADPT	ADENPRIBOSYLTRAN-RXN	R00190	Adenine phosphoribosyltransferase	b0469		-/
ADSK	ADENYLYLSULFKIN-RXN	R00509	Adenylyl-sulfate kinase	b2750	+/+	+/+	+/+	+/+	+/+	+/+	+/+	+/+	+/+	+/+	+/+	+/+	+/+	+/+	+/+	+/+	+/+	+/+	+/+	+/+	+/+	+/+	+/+	+/+	+/+	+/+	+/+	+/+	+/+	+/+
ADSL1r	AMPSYN-RXN	R01083	Adenylsuccinate lyase	b1131	+/+		+/+	+/+	+/+	+/+	+/+	+/+	+/+	+/+	+/+	+/+	+/+	+/+	+/+	+/+	+/+	+/+	+/+	+/+	+/+	+/+	+/+	+/+	+/+	+/+	+/+	+/+	+/+	+/+
ADSL2r	AICARSYN-RXN	R04559	Adenylosuccinate lyase	b1131	+/+		+/+	+/+	+/+	+/+	+/+	+/+	+/+	+/+	+/+	+/+	+/+	+/+	+/+	+/+	+/+	+/+	+/+	+/+	+/+	+/+	+/+	+/+	+/+	+/+	+/+	+/+	+/+	+/+
ADSS	ADENYLOSUCCINATE-SYNTHASE-RXN	R01135	Adenylosuccinate synthase	b4177	+/+		+/+	+/+	+/+	+/+	+/+	+/+	+/+	+/+	+/+	+/+	+/+	+/+	+/+	+/+	+/+	+/+	+/+	+/+	+/+	+/+	+/+	+/+	+/+	+/+	+/+	+/+	+/+	+/+
AGDC	NAG6PDEACET-RXN	R02059	N-acetylglucosamine-6-phosphate deacetylase	b0677																				+/+						/+
AGM3PA			N-Acetyl-D-glucosamine(anhydrous)N-Acetylmuramyl-tripeptide amidase	b0110				-/									+/
AGM3PApp			N-Acetyl-D-glucosamine(anhydrous)N-Acetylmuramyl-tripeptide amidase (periplasm)	( b4169 or b2435 or b2817 or b0867 )				-/
AGM4PA			N-Acetyl-D-glucosamine(anhydrous)N-Acetylmuramyl-tetrapeptide amidase	b0110																			-/							-/
AGM4PApp			N-Acetyl-D-glucosamine(anhydrous)N-Acetylmuramyl-tetrapeptide amidase (periplasm)	( b2817 or b4169 or b2435 or b0867 )													+/
AGM4PCP			N-Acetyl-D-glucosamine(anhydrous)N-Acetylmuramyl-tetrapeptide L,D-carboxypeptidase	b1192																-/
AGM4PCPpp			N-Acetyl-D-glucosamine(anhydrous)N-Acetylmuramyl-tetrapeptide L,D-carboxypeptidase (periplasmic)	b2175			+/
AGM4PH			N-Acetyl-D-glucosamine(anhydrous)N-Acetylmuramyl-tetrapeptide beta -1,4-N-acetylglucosaminidase	b1107																			-/
AGMT	AGMATIN-RXN	R01157	Agmatinase	b2937							+/								+/					/-				-/
AGPAT140			1-tetradecanoyl-sn-glycerol 3-phosphate O-acyltransferase (n-C14:0)	b3018									-/
AGPAT160	RXN-17012		1-hexadecanoyl-sn-glycerol 3-phosphate O-acyltransferase (n-C16:0)	b3018	+/+	+/+	+/+	+/+	+/+	+/+	+/+	+/+	+/+	+/+	+/+	+/+	+/+	+/+	+/+	+/+	+/+	+/+	+/+	+/+	+/+	+/+	+/+	+/+	+/+	+/+	+/+	+/+	+/+	+/+
AGPAT161			1-hexadec-7-enoyl-sn-glycerol 3-phosphate O-acyltransferase (n-C16:1)	b3018	+/+	+/+	+/+	+/+	+/+	+/+	+/+	+/+	+/+	+/+	+/+	+/+	+/+	+/+	+/+	+/+	+/+	+/+	+/+	+/+	+/+	+/+	+/+	+/+	+/+	+/+	+/+	+/+	+/+	+/+
AGPAT180			1-octadecanoyl-sn-glycerol 3-phosphate O-acyltransferase (n-C18:0)	b3018			-/
AGPAT181			1-octadec-7-enoyl-sn-glycerol 3-phosphate O-acyltransferase (n-C18:1)	b3018																														-/
AGPR	N-ACETYLGLUTPREDUCT-RXN	R03443	N-acetyl-g-glutamyl-phosphate reductase	b3958	+/+	+/+	+/+	+/+	+/+	+/+	+/+	+/+	+/+	+/+	+/+	+/+	+/+	+/+	+/+	+/+	+/+	+/+	+/+	+/+	+/+	+/+	+/+	+/+	+/+	+/+	+/+	+/+	+/+	+/+
AHCYSNS	ADENOSYLHOMOCYSTEINE-NUCLEOSIDASE-RXN	R00194	S-adenosylhomocysteine nucleosidase	b0159	+/+	+/+	+/+	+/+	+/+	+/+	+/+	+/+	+/+	+/+	+/+	+/+	+/+	+/+	+/+	+/+	+/+	+/+	+/+	+/+	+/+	+/+	+/+	+/+	+/+	+/+	+/+	+/+	+/+	+/+
AHGDx	RXN-16701		(S)-alpha-hydroxyglutarate dehydrogenase	b2913				+/-													+/-	+/				+/			+/-		/-	/+
AI2K	RXN0-5461	R11183	Autoinducer-2 kinase	b1511	+/+	+/+	+/+	+/+	+/+	+/+	+/+	+/+	+/+	+/+	+/+	+/+	+/+	+/+	+/+	+/+	+/+	+/+	+/+	+/+	+/+	+/+	+/+	+/+	+/+	+/+	+/+	+/+	+/+	+/+
AICART	AICARTRANSFORM-RXN	R04560	Phosphoribosylaminoimidazolecarboxamide formyltransferase	b4006	+/+	+/+	+/+	+/+	+/+	+/+	+/+	+/+	+/+	+/+	+/+	+/+	+/+	+/+	+/+	+/+	+/+	+/+	+/+	+/+	+/+	+/+	+/+	+/+	+/+	+/+	+/+	+/+	+/+	+/+
AIRC2	RXN0-742	R07404	Phosphoribosylaminoimidazole carboxylase	b0522	+/+		+/+	+/+	+/+	+/+	+/+	+/+	+/+	+/+	+/+	+/+	+/+	+/+	+/+	+/+	+/+	+/+	+/+	+/+	+/+	+/+	+/+	+/+	+/+	+/+	+/+	+/+	+/+	+/+
AIRC3	RXN0-743	R07405	Phosphoribosylaminoimidazole carboxylase (mutase rxn)	b0523	+/+		+/+	+/+	+/+	+/+	+/+	+/+	+/+	+/+	+/+	+/+	+/+	+/+	+/+	+/+	+/+	+/+	+/+	+/+	+/+	+/+	+/+	+/+	+/+	+/+	+/+	+/+	+/+	+/+
AKGDH	2OXOGLUTARATEDEH-RXN	R08549	2-Oxogluterate dehydrogenase	( b0727 and b0116 and b0726 )	+/+	/+	/+	/+		+/+	/+	+/+	/+	/+	+/+	+/+	+/+	+/+	/+	+/+	/+	/+	+/+	+/+	+/+	+/+	/+	+/+	/+	/+	+/+	/+	+/+	+/+
ALAALAD	3.4.13.22-RXN	R07651	D-alanine-D-alanine dipeptidase	b1488																-/+
ALAALAr	DALADALALIG-RXN	R01150	D-alanine-D-alanine ligase (reversible)	( b0381 or b0092 )	+/+	+/+	+/+	+/+	+/+	+/+	+/+	+/+	+/+	+/+	+/+	+/+	+/+	+/+	+/+	+/+	+/+	+/+	+/+	+/+	+/+	+/+	+/+	+/+	+/+	+/+	+/+	+/+	+/+	+/+
ALAGLUE	RXN0-5228	R10938	L-alanyl-gamma-glutamate epimerase	b1325				-/			+/									/-
ALAR	ALARACECAT-RXN	R00401	Alanine racemase	( b1190 or b4053 )	+/+	+/+	/+	+/+	+/+	+/+	+/+	+/+	+/+	+/+	+/+	+/+	+/+	+/+	+/+	+/+	+/+	+/+	+/+	+/+	+/+	+/+	+/+	+/+	+/+	+/+	+/+	+/+	+/+	+/+
ALATA_D2	RXN0-5240	R01147	D-alanine transaminase	( b2551 or b0870 )			/-																-/							-/
ALATA_L	ALANINE-AMINOTRANSFERASE-RXN	R00258	L-alanine transaminase	( b2290 or b2379 )	+/+	+/+	/+	+/+	+/+	+/+	+/+	+/+	+/+	+/+	+/+	+/+	+/+	+/+	/+	+/+	+/+	+/+	+/+	+/+	+/+	+/+	+/+	+/+	+/+	+/+	+/+	+/+	+/+	+/+
ALATA_L2			Alanine transaminase	( b0870 or b2551 )															+/-									-/
ALCD19	ALCOHOL-DEHYDROG-GENERIC-RXN	R01036	Alcohol dehydrogenase (glycerol)	( b1478 or b1241 )	-/	-/	-/	-/	-/	-/	-/	-/	-/	-/	-/	-/		-/	-/	-/	-/	-/	-/	-/	-/	-/	-/	-/	-/	-/	-/	-/	-/	-/
ALCD2x	ALCOHOL-DEHYDROG-RXN	R00754	Alcohol dehydrogenase (ethanol)	( b1241 or b1478 )				/-						+/										/-								/+
ALDD19xr	PHENDEHYD-RXN	R02536	Aldehyde dehydrogenase (phenylacetaldehyde, NAD)	b1385																												-/
ALDD2y	RXN0-3962	R00711	Aldehyde dehydrogenase (acetaldehyde, NADP)	( b3588 or b3011 or b3003 or b0493 or b4269 )																					-/					/+
ALDD3y			Aldehyde dehydrogenase (propanal, NADP)	( b3588 or b4269 or b3011 )																			-/-		-/
ALDD4			Aldehyde dehydrogenase (butanal, NAD)		+/						+/
ALKP	RXN0-7249	R01010	Alkaline phosphatase	b2690	+/		/+											+/							/-			/-			/-
ALLK	ALLOSE-KINASE-RXN	R03576	Allose kinase	b4084				-/									-/
ALLPI	RIB5PISOM-RXN	R09030	Allose 6-phosphate isomerase	b4090				-/									-/
ALLTAMH2	ALLANTOATE-DEIMINASE-RXN		Allantoate amidinohydrolase	b0516		/+
ALLTN	ALLANTOINASE-RXN		Allantoinase	b0512		/+
ALLULPE	RXN0-304	R09031	Allulose 6-phosphate epimerase	b4085				-/									-/
ALPATE160pp			Apolipoprotein N-acyltransferase (phosphatidylethanolamine, periplasm)	( b1677 and b0657 )															-/
ALPATG160pp			Apolipoprotein N-acyltransferase (phosphatidylglycerol, periplasm)	( b1677 and b0657 )															-/
ALR2	RXN0-4281	R02528	Aldose reductase (methylglyoxal)	( b3012 or b0207 or b1781 or b3001 )				-/						-/					-/	-/		+/
ALR2x	RXN0-5213		Aldose reductase (methylglyoxal) (nadh)	b1771				-/												-/
ALTRH	ALTRODEHYDRAT-RXN	R01540	Altronate hydrolase	b3091			-/					+/+																	/-
AM4PA	RXN0-5225		Anhydrous-N-Acetylmuramyl-tetrapeptide amidase	b0110			-/
AM4PCP			Anhydrous-N-Acetylmuramyl-tetrapeptide L,D-carboxypeptidase	b1192			-/																-/
AMALT1	AMYLOMALT-RXN		Amylomaltase (maltotriose)	b3416										/-																		-/
AMALT2	RXN-14260		Amylomaltase (maltotetraose)	b3416	-/																/-
AMALT3	RXN-14261		Amylomaltase (maltopentaose)	b3416	-/									/-
AMALT4	MALTODEG-RXN		Amylomaltase (maltohexaose)	b3416							-/										/-											-/
AMANAPEr	NANE-RXN	R02087	N-acetylmannosamine 6-phosphate epimerase	b3223				-/
AMANK	NANK-RXN	R02705	N-acetyl-D-mannosamine kinase	b3222																						-/
AMAOTr	DAPASYN-RXN	R03231	Adenosylmethionine-8-amino-7-oxononanoate transaminase	b0774	+/+	+/+	+/+	+/+	+/+	+/+	+/+	+/+	+/+	+/+	+/+	+/+	+/+	+/+	+/+	+/+	+/+	+/+	+/+	+/+	+/+	+/+	+/+	+/+	+/+	+/+	+/+	+/+	+/+	+/+
AMPMS2	PYRIMSYN1-RXN	R03472	4-amino-2-methyl-5-phosphomethylpyrimidine synthetase	b3994	+/+	+/+	+/+	+/+	+/+	+/+	+/+	+/+	+/+	+/+	+/+	+/+	+/+	+/+	+/+	+/+	+/+	+/+	+/+	+/+	+/+	+/+	+/+	+/+	+/+	+/+	+/+	+/+	+/+	+/+
AMPN	AMP-NUCLEOSID-RXN		AMP nucleosidase	b1982										/-						-/			-/									-/
AMPTASECG	RXN-6622	R00899	Alanyl aminopeptidase (cys-gly)	( b0932 or b4260 or b2523 or b0237 )										+/
ANPRT	PRTRANS-RXN	R01073	Anthranilate phosphoribosyltransferase	b1263	+/+	+/+	+/+	+/+	+/+	+/+	+/+	+/+	+/+	+/+	+/+	+/+	+/+	+/+	+/+	+/+	+/+	+/+	+/+	+/+	+/+	+/+	+/+	+/+	+/+	+/+	+/+	+/+	+/+	+/+
ANS	ANTHRANSYN-RXN	R00986	Anthranilate synthase	( b1263 and b1264 )	+/+	+/+	+/+	+/+	+/+	+/+	+/+	+/+	+/+	+/+	+/+	+/+	+/+	+/+	+/+	+/+	+/+	+/+	+/+	+/+	+/+	+/+	+/+	+/+	+/+	+/+	+/+	+/+	+/+	+/+
AOBUTDs	THREOSPON-RXN	R03758	L-2-amino-3-oxobutanoate decarboxylation (spontaneous)	s0001					/-																					/+
AOXSr2	RXN-11484	R10124	8-amino-7-oxononanoate synthase	b0776	+/+	+/+	+/+	+/+	+/+	+/+	+/+	+/+	+/+	+/+	+/+	+/+	+/+	+/+	+/+	+/+	+/+	+/+	+/+	+/+	+/+	+/+	+/+	+/+	+/+	+/+	+/+	+/+	+/+	+/+
APG3PAT140			Acyl-phosphate:glycerol-3-phosphate acyltransferase (C14:0)	b3059									-/
APG3PAT160			Acyl-phosphate:glycerol-3-phosphate acyltransferase (C16:0)	b3059	-/	-/	-/	-/	-/	-/	-/	-/	-/	-/	-/	-/	-/	-/	-/	-/	-/	-/	-/	-/	-/	-/	-/	-/	-/	-/	-/	-/	-/	-/
APG3PAT161			Acyl-phosphate:glycerol-3-phosphate acyltransferase (C16:1)	b3059	-/	-/	-/	-/	-/	-/	-/	-/	-/	-/	-/	-/	-/	-/	-/	-/	-/	-/	-/	-/	-/	-/	-/	-/	-/	-/	-/	-/	-/	-/
APG3PAT180			Acyl-phosphate:glycerol-3-phosphate acyltransferase (C18:0)	b3059			-/																		-/							-/
APH140	ACYLPHOSPHATASE-RXN		Acylphosphatase (C14:0)	b0968									-/
APH180	ACYLPHOSPHATASE-RXN		Acylphosphatase (C18:0)	b0968			-/																		-/							-/
APH181	ACYLPHOSPHATASE-RXN		Acylphosphatase (C18:1)	b0968															+/
APRAUR	RIBOFLAVINSYNREDUC-RXN	R03458	5-amino-6-(5-phosphoribosylamino)uracil reductase	b0414	+/+	+/+	+/+	+/+	+/+	+/+	+/+	+/+	+/+	+/+	+/+	+/+	+/+	+/+	+/+	+/+	+/+	+/+	+/+	+/+	+/+	+/+	+/+	+/+	+/+	+/+	+/+	+/+	+/+	+/+
ARBTNR1			Aerobactin reductase												-/
ARBTNR3			Aerobactin reductase												-/
ARGDC	ARGDECARBOX-RXN	R00566	Arginine decarboxylase	b4117					/-	-/
ARGDCpp	ARGDECARBOX-RXN	R00566	Arginine decarboxylase	b2938					/-																									-/
ARGSL	ARGSUCCINLYA-RXN	R01086	Argininosuccinate lyase	b3960	+/+	+/+	+/+	+/+	+/+	+/+	+/+	+/+	+/+	+/+	+/+	+/+	+/+	+/+	+/+	+/+	+/+	+/+	+/+	+/+	+/+	+/+	+/+	+/+	+/+	+/+	+/+	+/+	+/+	+/+
ARGSS	ARGSUCCINSYN-RXN	R01954	Argininosuccinate synthase	b3172	+/+	+/+	+/+	+/+	+/+	+/+	+/+	+/+	+/+	+/+	+/+	+/+	+/+	+/+	+/+	+/+	+/+	+/+	+/+	+/+	+/+	+/+	+/+	+/+	+/+	+/+	+/+	+/+	+/+	+/+
ARMEPNS			?-D-ribose 1-methylphosphonate 5-triphosphate synthase	( b4096 and b4100 and b4099 and b4101 )					-/
ASAD	ASPARTATE-SEMIALDEHYDE-DEHYDROGENASE-RXN	R02291	Aspartate-semialdehyde dehydrogenase	b3433	/+	/+	/+	/+	/+	/+	/+	/+	/+	/+	/+	/+	/+	/+	/+	/+	/+	/+	/+	/+	/+	/+	/+	/+	/+	/+	/+	/+	/+	/+
ASCBPL	RXN0-5214	R07677	L-ascorbate 6-phosphate lactonase	b4192				-/												/-												-/
ASNN	ASPARAGHYD-RXN	R00485	L-asparaginase	( b1767 or b0828 )								-/							/-				/-
ASNNpp	ASPARAGHYD-RXN	R00485	L-asparaginase	b2957															/-				/-
ASNS2	ASNSYNA-RXN	R00483	Asparagine synthetase	( b3744 or b0674 )	+/+	+/+	+/+	+/+	+/+	+/+	+/+	+/+	+/+	+/+	+/+	+/+	+/+	+/+	+/+	+/+	+/+	+/+	+/+	+/+	+/+	+/+	+/+	+/+	+/+	+/+	+/+	+/+	+/+	+/+
ASP1DC	ASPDECARBOX-RXN	R00489	Aspartate 1-decarboxylase	b0131	+/+	+/+	+/+	+/+	+/+	+/+	+/+	+/+	+/+	+/+	+/+	+/+	+/+	+/+	+/+	+/+	+/+	+/+	+/+	+/+	+/+	+/+	+/+	+/+	+/+	+/+	+/+	+/+	+/+	+/+
ASPCT	ASPCARBTRANS-RXN	R01397	Aspartate carbamoyltransferase	(( b4244 and b4245 ) or b4245 )	+/+	+/+	+/+	+/+	+/+	+/+	+/+	+/+	+/+	+/+	+/+	+/+	+/+	+/+	+/+	+/+	+/+	+/+	+/+	+/+	+/+	+/+	+/+	+/+	+/+	+/+	+/+	+/+	+/+	+/+
ASPK	ASPARTATEKIN-RXN	R00480	Aspartate kinase	( b0002 or b3940 or b4024 )	/+	/+	/+	/+	/+	/+	/+	/+	/+	/+	/+	/+	/+	/+	/+	/+	/+	/+	/+	/+	/+	/+	/+	/+	/+	/+	/+	/+	/+	/+
ASPO3			L-aspartate oxidase	b2574	/-	/+	/-	/+	+/+		+/+		+/+	/+	+/+						/+	/+	/+	+/+			/+		/+	/+	/+	+/+	/+
ASPO4			L-aspartate oxidase	b2574		/+								/-									/-
ASPO6	L-ASPARTATE-OXID-RXN	R00481	L-aspartate oxidase	b2574	+/+		+/+	/-		+/+	/-	+/+			/-	+/+	+/+	+/+	+/+	+/+			/-		+/+	+/+		+/+	/-	+/+	/-	/+	+/+	+/+
ASPT	ASPARTASE-RXN	R00490	L-aspartase	b4139				/-															/-
ASPTA		R00355	Aspartate transaminase	( b0928 or b4054 )	/+	/+	/+	/+	/+	/+	/+	/+	/+	/+	/+	/+	/+	/+	/+	/+	/+	/+	/+	/+	/+	/+	/+	/+	/+	/+	/+	/+	/+	/+
ATHRDHr	RXN-16000	R10851	L-allo-threonine dehydrogenase	b1539																				/-
ATPPRT	ATPPHOSPHORIBOSYLTRANS-RXN	R01071	ATP phosphoribosyltransferase	b2019	+/+	+/+	+/+	+/+	+/+	+/+	+/+	+/+	+/+	+/+	+/+	+/+	+/+	+/+	+/+	+/+	+/+	+/+	+/+	+/+	+/+	+/+	+/+	+/+	+/+	+/+	+/+	+/+	+/+	+/+
BETALDHx	BADH-RXN	R02565	Betaine-aldehyde dehydrogenase	b0312			+/																							/+
BETALDHy	BADH-RXN	R02566	Betaine-aldehyde dehydrogenase	b0312						+/
BGLA1			6-phospho-beta-glucosidase	( b1734 or b2716 or b3721 )															+/	-/						-/
BPNT	325-BISPHOSPHATE-NUCLEOTIDASE-RXN	R00188	3',5'-bisphosphate nucleotidase	b4214	+/+	+/+	+/+	+/+	+/+	+/+	+/+	+/+	+/+	+/+	+/+	+/+	+/+	+/+	+/+	+/+	+/+	+/+	+/+	+/+	+/+	+/+	+/+	+/+	+/+	+/+	+/+	+/+	+/+	+/+
BSORx			Biotin sulfoxide reductase	b3551														-/
BSORy		R10127	Biotin sulfoxide reductase	b3551														-/
BTS5		R01078	Biotin synthase	b0775	+/+	+/+	+/+	+/+	+/+	+/+	+/+	+/+	+/+	+/+	+/+	+/+	+/+	+/+	+/+	+/+	+/+	+/+	+/+	+/+	+/+	+/+	+/+	+/+	+/+	+/+	+/+	+/+	+/+	+/+
BUTCT	ACECOATRANS-RXN		Acetyl-CoA:butyrate-CoA transferase	( b2222 and b2221 )																											-/
CAT	CATAL-RXN	R00009	Catalase	( b1732 or b3942 )		/+	/-				+/				+/-				+/-				/-
CBLAT	COBALADENOSYLTRANS-RXN	R01492	Cob(I)alamin adenosyltransferase	b1270										-/
CBMKr	CARBAMATE-KINASE-RXN	R00150	Carbamate kinase	b0521	+/+	/+	+/+	+/+	+/+	+/+	+/+	+/+	+/+	+/+	+/+	+/+	+/+	+/+	+/+	+/+	+/+	+/+	+/+	+/+	+/+	+/+	+/+	+/+	+/+	+/+	+/+	+/+	+/+	+/+
CDAPPA140	CDPDIGLYPYPHOSPHA-RXN		CDP-Diacylglycerol pyrophostatase (n-C14:0)	b3918									-/	-/
CDAPPA160	CDPDIGLYPYPHOSPHA-RXN		CDP-Diacylglycerol pyrophostatase (n-C16:0)	b3918															-/
CDPMEK	2.7.1.148-RXN	R05634	4-(cytidine 5'-diphospho)-2-C-methyl-D-erythritol kinase	b1208	+/+	+/+	+/+	+/+	+/+	+/+	+/+	+/+	+/+	+/+	+/+	+/+	+/+	+/+	+/+	+/+	+/+	+/+	+/+	+/+	+/+	+/+	+/+	+/+	+/+	+/+	+/+	+/+	+/+	+/+
CHOLD	RXN-6021	R08557	Choline dehydrogenase	b0311																										/+
CHORM	CHORISMATEMUT-RXN	R01715	Chorismate mutase	( b2599 or b2600 )	+/+	+/+	+/+	+/+	+/+	+/+	+/+	+/+	+/+	+/+	+/+	+/+	+/+	+/+	+/+	+/+	+/+	+/+	+/+	+/+	+/+	+/+	+/+	+/+	+/+	+/+	+/+	+/+	+/+	+/+
CHORS	CHORISMATE-SYNTHASE-RXN	R01714	Chorismate synthase	b2329	+/+	+/+	+/+	+/+	+/+	+/+	+/+	+/+	+/+	+/+	+/+	+/+	+/+	+/+	+/+	+/+	+/+	+/+	+/+	+/+	+/+	+/+	+/+	+/+	+/+	+/+	+/+	+/+	+/+	+/+
CHRPL	CHORPYRLY-RXN	R01302	Chorismate pyruvate lyase	( b4039 or b1096 )	+/+	+/+	+/+	+/+	+/+	+/+	+/+	+/+	+/+	+/+	+/+	+/+	+/+	+/+	+/+	+/+	+/+	+/+	+/+	+/+	+/+	+/+	+/+	+/+	+/+	+/+	+/+	+/+	+/+	+/+
CITL	CITLY-RXN	R00362	Citrate lyase	( b0614 and ( b0617 and b0616 and b0615 ))					/-																				-/			-/		-/
CLPNH120pp			Cardiolipin hydrolase (periplasm, n-C12:0)					/-																									/+
CLPNH141pp			Cardiolipin hydrolase (periplasm, n-C14:1)																							-/
CLPNH180pp			Cardiolipin hydrolase (periplasm, n-C18:0)											+/-											-/
CLPNS120pp			Cardiolipin synthase (periplasmic, n-C12:0)	( b0789 or b1249 )				/-
CLPNS141pp			Cardiolipin synthase (periplasmic, n-C14:1)	( b1249 or b0789 )																						-/
CLPNS180pp			Cardiolipin synthase (periplasmic, n-C18:0)	( b1249 or b0789 )										+/-											-/
CMPN			CMP nucleosidase				-/												-/									-/
CPGNR1			Coprogen(Fe(III)) reductase																				/-
CPGNR3			Coprogen(Fe(III)) reductase								-/												/-
CPL	RXN-17956		Carbon-phosphorous lyase	b4098					-/
CPPPGO	RXN0-1461	R03220	Coproporphyrinogen oxidase (O2 required)	b2436	+/+	+/+	+/+	+/+	+/+	+/+	+/+	/+	+/+	+/+	+/+	+/+	+/+	+/+	+/+	+/+	+/+	+/+	+/+	+/+	+/+	+/+	+/+	+/+	+/+	+/+	+/+	+/+	+/+	+/+
CRNCAL2	LCARNCOALIG-RXN		Carnitine-CoA Ligase	b0037																													/-
CRNCAR	CARNCOARACE-RXN		Carnitine-CoA racemase	b0036																									-/				/-
CRNCBCT	RXN-14936	R10643	Crotonobetainyl-CoA: carnitine CoA transferase	b0038																									-/
CRNDCAL2			D-Carnitine-CoA Ligase	b0037																									-/				/-
CS	CITSYN-RXN	R00351	Citrate synthase	b0720	+/+	/+	/+	/+	/+	/+	/+	+/+	/+	/+	/+	+/+	/+	+/+	+/+	/+	/+	/+	/+	+/+	+/+	/+	/+	+/+	/+	/+	/+	/+	+/+	/+
CSND	CYTDEAM-RXN	R00974	Cytosine deaminase	b0337											/-
CTBTCAL2			Crotonobetaine-CoA Ligase																										-/
CTECOAI6			3-cis-2-trans-enoyl-CoA isomerase	b3846																										/+
CTECOAI7			3-cis-2-trans-enoyl-CoA isomerase	b3846	/+	/+	/+	/+	/+	+/+	/+	/+	/+	+/+	/+	/+	/+	+/+	/+	/+	/+	/+	/+	/+	/+	+/+	+/+	/+	/+	/+	/+	+/+	/+	/+
CTPS2	CTPSYN-RXN	R00573	CTP synthase (glutamine)	b2780	+/+	+/+	+/+	+/+	+/+	+/+	+/+	+/+	+/+	+/+	+/+	+/+	+/+	+/+	+/+	+/+	+/+	+/+	+/+	+/+	+/+	+/+	+/+	+/+	+/+	+/+	+/+	+/+	+/+	+/+
CYANSTpp	THIOSULFATE-SULFURTRANSFERASE-RXN	R01931	Cyanide sulfurtransferase (periplasmic)	b1308				/-																/-			-/					-/
CYSS	ACSERLY-RXN	R00897	Cysteine synthase	( b2421 or b2414 )	+/+	+/+	+/+	+/+	+/+	+/+	+/+	+/+	+/+	+/+	+/+	+/+	+/+	+/+	+/+	+/+	+/+	+/+	+/+	+/+	+/+	+/+	+/+	+/+	+/+	+/+	+/+	+/+	+/+	+/+
CYSTL	CYSTATHIONINE-BETA-LYASE-RXN	R01286	Cystathionine b-lyase	( b3008 or b1622 )	+/+	+/+	+/+	+/+	+/+	+/+	+/+	+/+	+/+	+/+	+/+	+/+	+/+	+/+	+/+	+/+	+/+	+/+	+/+	+/+	+/+	+/+	+/+	+/+	+/+	+/+	+/+	+/+	+/+	+/+
CYTDH	RXN0-361	R02137	Cytidine hydrolase	( b2162 or b0651 or b0030 )											/-		-/
CYTDK2	CYTIDINEKIN-RXN	R00517	Cytidine kinase (GTP)	b2066				-/
CYTK1	RXN-11832	R00512	Cytidylate kinase (CMP)	b0910	+/+	+/+	+/+	+/+	+/+	+/+	+/+	+/+	+/+	+/+	+/+	+/+	+/+	+/+	+/+	+/+	+/+	+/+	+/+	+/+	+/+	+/+	+/+	+/+	+/+	+/+	+/+	+/+	+/+	+/+
CYTK2	RXN-7913	R01665	Cytidylate kinase (dCMP)	b0910															/-
DAAD	DALADEHYDROG-RXN		D-Amino acid dehydrogenase	b1189			+/+												+/+	-/					-/
DADA	ADDALT-RXN	R02556	Deoxyadenosine deaminase	b1623							+/																			/+
DADK		R01547	Deoxyadenylate kinase	b0474																												-/
DAGK120			Diacylglycerol kinase (n-C12:0)	b4042							+/
DAGK180			Diacylglycerol kinase (n-C18:0)	b4042															-/
DAPAL	4.3.1.15-RXN	R00195	2,3-diaminopropionate amonnia lyase	b2871	-/						+/									-/							-/
DAPDC	DIAMINOPIMDECARB-RXN	R00451	Diaminopimelate decarboxylase	b2838	+/+	+/+	+/+	+/+	+/+	+/+	+/+	+/+	+/+	+/+	+/+	+/+	+/+	+/+	+/+	+/+	+/+	+/+	+/+	+/+	+/+	+/+	+/+	+/+	+/+	+/+	+/+	+/+	+/+	+/+
DAPE	DIAMINOPIMEPIM-RXN	R02735	Diaminopimelate epimerase	b3809	+/+	+/+	+/+	+/+	+/+	+/+	+/+	+/+	+/+	+/+	+/+	+/+	+/+	+/+	+/+	+/+	+/+	+/+	+/+	+/+	+/+	+/+	+/+	+/+	+/+	+/+	+/+	+/+	+/+	+/+
DASYN120			CDP-diacylglycerol synthetase (n-C12:0)	b0175																					-/
DASYN140			CDP-diacylglycerol synthetase (n-C14:0)	b0175													-/
DASYN160		R01799	CDP-diacylglycerol synthetase (n-C16:0)	b0175	+/+	+/+	+/+	+/+	+/+	+/+	+/+	+/+	+/+	+/+	+/+	+/+	+/+	+/+	+/+	+/+	+/+	+/+	+/+	+/+	+/+	+/+	+/+	+/+	+/+	+/+	+/+	+/+	+/+	+/+
DASYN161		R01799	CDP-diacylglycerol synthetase (n-C16:1)	b0175	+/+	+/+	+/+	+/+	+/+	+/+	+/+	+/+	+/+	+/+	+/+	+/+	+/+	+/+	+/+	+/+	+/+	+/+	+/+	+/+	+/+	+/+	+/+	+/+	+/+	+/+	+/+	+/+	+/+	+/+
DASYN180		R01799	CDP-diacylglycerol synthetase (n-C18:0)	b0175										/-											-/
DASYN181		R01799	CDP-diacylglycerol synthetase (n-C18:1)	b0175														-/
DB4PS	DIOHBUTANONEPSYN-RXN	R07281	3,4-Dihydroxy-2-butanone-4-phosphate synthase	b3041	+/+	+/+	+/+	+/+	+/+	+/+	+/+	+/+	+/+	+/+	+/+	+/+	+/+	+/+	+/+	+/+	+/+	+/+	+/+	+/+	+/+	+/+	+/+	+/+	+/+	+/+	+/+	+/+	+/+	+/+
DBTS	DETHIOBIOTIN-SYN-RXN	R03182	Dethiobiotin synthase	b0778	+/+	+/+	+/+	+/+	+/+	+/+	+/+	+/+	+/+	+/+	+/+	+/+	+/+	+/+	+/+	+/+	+/+	+/+	+/+	+/+	+/+	+/+	+/+	+/+	+/+	+/+	+/+	+/+	+/+	+/+
DCTPD	DCTP-DEAM-RXN	R02325	DCTP deaminase	b2065														-/
DCYTD	CYTIDEAM-RXN	R02485	Deoxycytidine deaminase	b2143																								-/
DDGLK	DEOXYGLUCONOKIN-RXN	R01541	2-dehydro-3-deoxygluconokinase	b3526								+/+				+/+							/-							/+
DDPA	DAHPSYN-RXN	R01826	3-deoxy-D-arabino-heptulosonate 7-phosphate synthetase	( b2601 or b0754 or b1704 )	+/+	+/+	+/+	+/+	+/+	+/+	+/+	+/+	+/+	+/+	+/+	+/+	+/+	+/+	+/+	+/+	+/+	+/+	+/+	+/+	+/+	+/+	+/+	+/+	+/+	+/+	+/+	+/+	+/+	+/+
DGK1	GMKALT-RXN	R02090	Deoxyguanylate kinase (dGMP:ATP)	b3648													-/			/-												-/
DHACOAH	RXN-2425		2,3-dehydroadipyl-CoA hydratase	b1393																												-/
DHAD1	DIHYDROXYISOVALDEHYDRAT-RXN	R04441	Dihydroxy-acid dehydratase (2,3-dihydroxy-3-methylbutanoate)	b3771	+/+	+/+	+/+	+/+	+/+	+/+	+/+	+/+	+/+	+/+	+/+	+/+	+/+	+/+	+/+	+/+	+/+	+/+	+/+	+/+	+/+	+/+	+/+	+/+	+/+	+/+	+/+	+/+	+/+	+/+
DHAD2	DIHYDROXYMETVALDEHYDRAT-RXN	R05070	Dihydroxy-acid dehydratase (2,3-dihydroxy-3-methylpentanoate)	b3771	+/+	+/+	+/+	+/+	+/+	+/+	+/+	+/+	+/+	+/+	+/+	+/+	+/+	+/+	+/+	+/+	+/+	+/+	+/+	+/+	+/+	+/+	+/+	+/+	+/+	+/+	+/+	+/+	+/+	+/+
DHAPT	2.7.1.121-RXN	R01012	Dihydroxyacetone phosphotransferase	( b1200 and b1198 and b2416 and b2415 and b1199 )		/+		/+	/-		+/+		+/+	/+	/+		+/+				+/+	/+	+/+	/+			+/+		+/+			+/+	/+
DHBD	DHBDEHYD-RXN	R01505	2,3-dihydro-2,3-dihydroxybenzoate dehydrogenase	b0596															+/							-/							/-
DHBSH			2,3-dihydroxybenzoylserine hydrolase																							-/							/-
DHDPRy	RXN-14014	R04199	Dihydrodipicolinate reductase (NADPH)	b0031	+/+	+/+	+/+	+/+	+/+	+/+	+/+	+/+	+/+	+/+	+/+	+/+	+/+	+/+	+/+	+/+	+/+	+/+	+/+	+/+	+/+	+/+	+/+	+/+	+/+	+/+	+/+	+/+	+/+	+/+
DHDPS	DIHYDRODIPICSYN-RXN	R10147	Dihydrodipicolinate synthase	b2478	+/+	+/+	+/+	+/+	+/+	+/+	+/+	+/+	+/+	+/+	+/+	+/+	+/+	+/+	+/+	+/+	+/+	+/+	+/+	+/+	+/+	+/+	+/+	+/+	+/+	+/+	+/+	+/+	+/+	+/+
DHFR	DIHYDROFOLATEREDUCT-RXN	R00939	Dihydrofolate reductase	( b1606 or b0048 )	+/+	+/+	+/+	+/+	+/+	+/+	+/+	+/+	+/+	+/+	+/+	+/+	+/+	+/+	+/+	+/+	+/+	+/+	+/+	+/+	+/+	+/+	+/+	+/+	+/+	+/+	/+	+/+	+/+	+/+
DHFS	DIHYDROFOLATESYNTH-RXN	R02237	Dihydrofolate synthase	b2315	+/+	+/+	+/+	+/+	+/+	+/+	+/+	+/+	+/+	+/+	+/+	+/+	+/+	+/+	+/+	+/+	+/+	+/+	+/+	+/+	+/+	+/+	+/+	+/+	+/+	+/+	+/+	+/+	+/+	+/+
DHNAOT4	DMK-RXN		1,4-dihydroxy-2-naphthoate octaprenyltransferase	b3930																													/-
DHNCOAS	NAPHTHOATE-SYN-RXN		1,4-dihydroxy-2-napthoyl-CoA synthase	b2262																													/-
DHNCOAT	RXN-9311		1,4-dihydroxy-2-napthoyl-CoA thioesterase	b1686																													/-
DHNPA2r	H2NEOPTERINALDOL-RXN	R03504	Dihydroneopterin aldolase reversible	b3058	+/+	+/+	+/+	+/+	+/+	+/+	+/+	+/+	+/+	+/+	+/+	+/+	+/+	+/+	+/+	+/+	+/+	+/+	+/+	+/+	+/+	+/+	+/+	+/+	+/+	+/+	+/+	+/+	+/+	+/+
DHORD2	RXN0-6491	R01868	Dihydoorotic acid dehydrogenase (quinone8)	b0945	+/+	+/+	+/+	+/+	+/+	+/+	+/+	+/+	+/+	+/+	+/+	+/+	+/+	+/+	+/+	+/+	+/+	+/+	+/+	+/+	+/+	+/+	+/+	+/+	+/+	+/+	+/+	+/+	+/+	+/+
DHORD5	RXN0-6554		Dihydroorotic acid (menaquinone-8)	b0945		/+	-/					/-				/-		/-		/+									/-			/+
DHORDfum		R01867	Fumarate dependent DHORD		-/	-/	-/	-/	-/	-/	-/	-/	-/	-/	-/	-/	-/		-/	-/	-/	-/	-/	-/	-/	-/	-/	-/	-/	-/		-/	-/	-/
DHORTS	DIHYDROOROT-RXN	R01993	Dihydroorotase	b1062	+/+	+/+	+/+	+/+	+/+	+/+	+/+	+/+	+/+	+/+	+/+	+/+	+/+	+/+	+/+	+/+	+/+	+/+	+/+	+/+	+/+	+/+	+/+	+/+	+/+	+/+	+/+	+/+	+/+	+/+
DHPPD	PHENPRODIOLDEHYDROG-RXN		2,3-dihydroxyphenylpropionate dehydrogenase	b2541				-/
DHPPDA2	RIBOFLAVINSYNDEAM-RXN	R03459	Diaminohydroxyphosphoribosylaminopryrimidine deaminase (25drapp)	b0414	+/+	+/+	+/+	+/+	+/+	+/+	+/+	+/+	+/+	+/+	+/+	+/+	+/+	+/+	+/+	+/+	+/+	+/+	+/+	+/+	+/+	+/+	+/+	+/+	+/+	+/+	+/+	+/+	+/+	+/+
DHPS2	H2PTEROATESYNTH-RXN	R03067	Dihydropteroate synthase	b3177	+/+	+/+	+/+	+/+	+/+	+/+	+/+	+/+	+/+	+/+	+/+	+/+	+/+	+/+	+/+	+/+	+/+	+/+	+/+	+/+	+/+	+/+	+/+	+/+	+/+	+/+	+/+	+/+	+/+	+/+
DHQS	3-DEHYDROQUINATE-SYNTHASE-RXN	R03083	3-dehydroquinate synthase	b3389	+/+	+/+	+/+	+/+	+/+	+/+	+/+	+/+	+/+	+/+	+/+	+/+	+/+	+/+	+/+	+/+	+/+	+/+	+/+	+/+	+/+	+/+	+/+	+/+	+/+	+/+	+/+	+/+	+/+	+/+
DHQTi	3-DEHYDROQUINATE-DEHYDRATASE-RXN	R03084	3-dehydroquinate dehydratase, irreversible	b1693	+/+	+/+	+/+	+/+	+/+	+/+	+/+	+/+	+/+	+/+	+/+	+/+	+/+	+/+	+/+	+/+	+/+	+/+	+/+	+/+	+/+	+/+	+/+	+/+	+/+	+/+	+/+	+/+	+/+	+/+
DMATT	GPPSYN-RXN	R01658	Dimethylallyltranstransferase	b0421	+/+	+/+	+/+	+/+	+/+	+/+	+/+	+/+	+/+	+/+	+/+	+/+	+/+	+/+	+/+	+/+	+/+	+/+	+/+	+/+	+/+	+/+	+/+	+/+	+/+	+/+	+/+	+/+	+/+	+/+
DMPPS	RXN0-884	R05884	1-hydroxy-2-methyl-2-(E)-butenyl 4-diphosphate reductase (dmpp)	b0029	+/+	+/+	+/+	+/+	+/+	+/+	+/+	+/+	+/+	+/+	+/+	+/+	+/+	+/+	+/+	+/+	+/+	+/+	+/+	+/+	+/+	+/+	+/+	+/+	+/+	+/+	+/+	+/+	+/+	+/+
DNMPPA	DIHYDRONEOPTERIN-MONO-P-DEPHOS-RXN	R04621	Dihydroneopterin monophosphate dephosphorylase		+/+	+/+	+/+	+/+	+/+	+/+	+/+	+/+	+/+	+/+	+/+	+/+	+/+	+/+	+/+	+/+	+/+	+/+	+/+	+/+	+/+	+/+	+/+	+/+	+/+	+/+	+/+	+/+	+/+	+/+
DNTPPA	H2NEOPTERINP3PYROPHOSPHOHYDRO-RXN	R04638	Dihydroneopterin triphosphate pyrophosphatase	( b1865 or b0099 )	+/+	+/+	+/+	+/+	+/+	+/+	+/+	+/+	+/+	+/+	+/+	+/+	+/+	+/+	+/+	+/+	+/+	+/+	+/+	+/+	+/+	+/+	+/+	+/+	+/+	+/+	+/+	+/+	+/+	+/+
DPCOAK	DEPHOSPHOCOAKIN-RXN	R00130	Dephospho-CoA kinase	b0103	+/+	+/+	+/+	+/+	+/+	+/+	+/+	+/+	+/+	+/+	+/+	+/+	+/+	+/+	+/+	+/+	+/+	+/+	+/+	+/+	+/+	+/+	+/+	+/+	+/+	+/+	+/+	+/+	+/+	+/+
DPR	2-DEHYDROPANTOATE-REDUCT-RXN	R02472	2-dehydropantoate 2-reductase	( b0425 or b3774 )	+/+	+/+	+/+	+/+	+/+	+/+	+/+	+/+	+/+	+/+	+/+	+/+	+/+	+/+	+/+	+/+	+/+	+/+	+/+	+/+	+/+	+/+	+/+	+/+	+/+	+/+	+/+	+/+	+/+	+/+
DRPA	DEOXYRIBOSE-P-ALD-RXN	R01066	Deoxyribose-phosphate aldolase	b4381												-/															+/+
DSBCGT			DsbC:glutathione thiotransferase	b2893									-/
DSBDR	RXN0-5468		DsbD reductase	(( b2582 and b4136 ) or ( b3781 and b4136 ))																									/-
DSBGGT			DsbG:glutathione thiotransferase	b0604								-/																	/-
DSERDHr			D-serine dehydrogenase	b1539	-/									/-
DTARTD	D--TARTRATE-DEHYDRATASE-RXN	R00340	D(-)-tartrate dehydratase	b4122					/-		+/																/-			/+
DTMPK	DTMPKI-RXN	R02094	DTMP kinase	b1098	+/+	+/+	+/+	+/+	+/+	+/+	+/+	+/+	+/+	+/+	+/+	+/+	+/+	+/+	+/+	+/+	+/+	+/+	+/+	+/+	+/+	+/+	+/+	+/+	+/+	+/+	+/+	+/+	+/+	+/+
DURIPP	URA-PHOSPH-RXN	R02484	Deoxyuridine phosphorylase	( b4382 or b4384 )															/-
DUTPDP	DUTP-PYROP-RXN	R02100	DUTP diphosphatase	( b3640 or b2251 )	+/+	+/+	+/+	+/+	+/+	+/+	+/+	+/+	+/+	+/+	+/+	+/+	+/+	+/+	+/+	+/+	+/+	+/+	+/+	+/+	+/+	+/+	+/+	+/+	+/+	+/+		+/+	+/+	+/+
DXPRIi	DXPREDISOM-RXN	R05688	1-deoxy-D-xylulose reductoisomerase	b0173	+/+	+/+	+/+	+/+	+/+	+/+	+/+	+/+	+/+	+/+	+/+	+/+	+/+	+/+	+/+	+/+	+/+	+/+	+/+	+/+	+/+	+/+	+/+	+/+	+/+	+/+	+/+	+/+	+/+	+/+
DXPS	DXS-RXN	R05636	1-deoxy-D-xylulose 5-phosphate synthase	b0420	+/+	+/+	+/+	+/+	+/+	+/+	+/+	+/+	+/+	+/+	+/+	+/+	+/+	+/+	+/+	+/+	+/+	+/+	+/+	+/+	+/+	+/+	+/+	+/+	+/+	+/+	+/+	+/+	+/+	+/+
DXYLTD	XYLONATE-DEHYDRATASE-RXN		D-xylonate dehydratase	( b0269 or b4297 )													-/							/-										-/
E4PD	ERYTH4PDEHYDROG-RXN	R01825	Erythrose 4-phosphate dehydrogenase	( b2927 or b1779 )	+/+	+/+	+/+	+/+	+/+	+/+	+/+	+/+	+/+	+/+	+/+	+/+	+/+	+/+	+/+	+/+	+/+	+/+	+/+	+/+	+/+	+/+	+/+	+/+	+/+	+/+	+/+	+/+	+/+	+/+
EAR100y			Enoyl-[acyl-carrier-protein] reductase (NADPH) (n-C10:0)	b1288																										/+
EAR120y			Enoyl-[acyl-carrier-protein] reductase (NADPH) (n-C12:0)	b1288																										/+
EAR121y	ENOYL-ACP-REDUCT-NADPH-RXN		Enoyl-[acyl-carrier-protein] reductase (NADPH) (n-C12:1)	b1288		-/																								/+			+/
EAR140y			Enoyl-[acyl-carrier-protein] reductase (NADPH) (n-C14:0)	b1288											-/								-/							/+
EAR141y	ENOYL-ACP-REDUCT-NADPH-RXN		Enoyl-[acyl-carrier-protein] reductase (NADPH) (n-C14:1)	b1288											+/															/+
EAR160y	ENOYL-ACP-REDUCT-NADPH-RXN		Enoyl-[acyl-carrier-protein] reductase (NADPH) (n-C16:0)	b1288																			-/							/+		-/
EAR161x	ENOYL-ACP-REDUCT-NADH-RXN		Enoyl-[acyl-carrier-protein] reductase (NADH) (n-C16:1)	b1288						-/
EAR161y	ENOYL-ACP-REDUCT-NADPH-RXN		Enoyl-[acyl-carrier-protein] reductase (NADPH) (n-C16:1)	b1288														-/												/+
EAR180x			Enoyl-[acyl-carrier-protein] reductase (NADH) (n-C18:0)	b1288								-/																				-/
EAR180y	ENOYL-ACP-REDUCT-NADPH-RXN		Enoyl-[acyl-carrier-protein] reductase (NADPH) (n-C18:0)	b1288															+/
EAR181x			Enoyl-[acyl-carrier-protein] reductase (NADH) (n-C18:1)	b1288																										/+
EAR181y	ENOYL-ACP-REDUCT-NADPH-RXN		Enoyl-[acyl-carrier-protein] reductase (NADPH) (n-C18:1)	b1288																										/+
EAR40x			Enoyl-[acyl-carrier-protein] reductase (NADH) (n-C4:0)	b1288																										/+
EAR40y	ENOYL-ACP-REDUCT-NADPH-RXN		Enoyl-[acyl-carrier-protein] reductase (NADPH) (n-C4:0)	b1288																		/-
EAR60y			Enoyl-[acyl-carrier-protein] reductase (NADPH) (n-C6:0)	b1288																										/+
EAR80y			Enoyl-[acyl-carrier-protein] reductase (NADPH) (n-C8:0)	b1288																						-/				/+
ECOAH1	RXN-11667	R03026	3-hydroxyacyl-CoA dehydratase (3-hydroxybutanoyl-CoA)	( b2341 or b3846 )	/+	/+	+/+	+/+	+/+	+/+	+/+	+/+	+/+	+/+	/+	+/+	/+	+/+	+/+	+/+	+/+	/+	+/+	+/+	/+	+/+	+/+	+/+	+/+	+/+	/+	+/+	/+	+/+
ECOAH2	RXN-12567	R04749	3-hydroxyacyl-CoA dehydratase (3-hydroxyhexanoyl-CoA)	( b2341 or b3846 )	/+	/+	+/+	+/+	+/+	+/+	+/+	+/+	+/+	+/+	/+	+/+	/+	+/+	+/+	+/+	+/+	/+	+/+	+/+	/+	+/+	+/+	+/+	+/+	+/+	/+	+/+	/+	+/+
ECOAH3		R04746	3-hydroxyacyl-CoA dehydratase (3-hydroxyoctanoyl-CoA)	( b2341 or b3846 )	/+	/+	+/+	+/+	+/+	+/+	+/+	+/+	+/+	+/+	/+	+/+	/+	+/+	+/+	+/+	+/+	/+	+/+	+/+	/+	+/+	+/+	+/+	+/+	+/+	/+	+/+	/+	+/+
ECOAH4	RXN-13616	R04744	3-hydroxyacyl-CoA dehydratase (3-hydroxydecanoyl-CoA)	( b2341 or b3846 )	/+	/+	+/+	+/+	+/+	+/+	+/+	/+	/+	+/+	/+	/+	/+	+/+	+/+	+/+	+/+	/+	+/+	/+	/+	+/+	+/+	/+	/+	+/+	/+	+/+	/+	+/+
ECOAH5		R04170	3-hydroxyacyl-CoA dehydratase (3-hydroxydodecanoyl-CoA)	( b2341 or b3846 )	/+	/+	+/+	+/+	+/+	+/+	+/+	/+	/+	+/+	/+	/+	/+	+/+	+/+	+/+	+/+	/+	+/+	/+	/+	+/+	+/+	/+	/+	+/+	/+	+/+	/+	+/+
ECOAH6	RXN-14273	R04740	3-hydroxyacyl-CoA dehydratase (3-hydroxytetradecanoyl-CoA)	( b2341 or b3846 )	/+	/+	/+	+/+	+/+	+/+	+/+	/+	/+	+/+	/+	/+	/+	+/+	+/+	+/+	+/+	/+	+/+	/+	/+	+/+	+/+	/+	/+	+/+	/+	+/+	/+	/+
ECOAH7	RXN-14272	R04738	3-hydroxyacyl-CoA dehydratase (3-hydroxyhexadecanoyl-CoA)	( b2341 or b3846 )	/+	/+	/+	+/+	+/+	+/+	+/+	/+	/+	+/+	/+	/+	/+	+/+	+/+	+/+	+/+	/+	/+	/+	/+	+/+	+/+	/+	/+	+/+	/+	+/+	/+	/+
EDA	KDPGALDOL-RXN	R05605	2-dehydro-3-deoxy-phosphogluconate aldolase	b1850		-/		-/-			-/	+/+	-/+	-/		+/+	-/				-/	-/	-/	-/			-/		-/		-/	-/+	/+
EDD	PGLUCONDEHYDRAT-RXN	R02036	6-phosphogluconate dehydratase	b1851		-/		-/-			-/		-/+	-/		+/	-/				-/	-/	-/	-/			-/		-/		-/	-/+	/+
EGMEACPR	ENOYL-ACP-REDUCT-NADPH-RXN	R10118	Enoylglutaryl-[ACP] methyl ester reductase	b1288	+/+	+/+	+/+	+/+	+/+	+/+	+/+	+/+	+/+	+/+	+/+	+/+	+/+	+/+	+/+	+/+	+/+	+/+	+/+	+/+	+/+	+/+	+/+	+/+	+/+	+/+	+/+	+/+	+/+	+/+
ENO	2PGADEHYDRAT-RXN	R00658	Enolase	b2779	/+	+/+	/+	+/+	+/+	/+	+/+	+/+	+/+	+/+	+/+	+/+	+/+	/+	/+	/+	+/+	+/+	+/+	+/+	/+	+/+	+/+	+/+	+/+	+/+	+/+	+/+	+/+	/+
ENTERES	RXN0-1661		Enterochelin Esterase	b0585																						-/
EPMEACPR	ENOYL-ACP-REDUCT-NADPH-RXN	R10122	Enoylpimeloyl-[ACP] methyl ester reductase	b1288	+/+	+/+	+/+	+/+	+/+	+/+	+/+	+/+	+/+	+/+	+/+	+/+	+/+	+/+	+/+	+/+	+/+	+/+	+/+	+/+	+/+	+/+	+/+	+/+	+/+	+/+	+/+	+/+	+/+	+/+
ETHAAL	ETHAMLY-RXN	R00749	Ethanolamine ammonia-lyase	( b2441 and b2440 )				/-											-/					/-					/-
F6PA	RXN0-313		Fructose 6-phosphate aldolase	( b0825 or b3946 )	+/	/+	/+	/+			+/+		+/+	/+	/+		-/+	+/			+/+	/+	+/+	/+	/-		+/+	/-	+/+		/-	+/+	/+
F6PP			D-fructose 6-phosphate phosphatase	( b0822 or b3697 or b2690 or b2293 or b3826 )																			-/					-/
FA120ACPHi			Fatty-acyl-ACP hydrolase	b0404									-/																					-/
FA140ACPHi			Fatty-acyl-ACP hydrolase	b0404							+/		-/
FA160ACPHi	RXN-9550		Fatty-acyl-ACP hydrolase	b0404										/-														-/
FA161ACPHi	RXN-9550		Fatty-acyl-ACP hydrolase	b0404																	+/		-/							/+
FA80ACPHi			Fatty-acyl-ACP hydrolase	b0404															+/
FACOAE120			Fatty-acid-CoA thioesterase (dodecanoate)	b0452	/+	/+	+/+	+/+	+/+	+/+	+/+	+/+	+/+	+/+	/+	+/+	/+	+/+	+/+	+/+	+/+	/+	+/+	+/+	/+	+/+	+/+	+/+	+/+	+/+	/+	+/+	/+	+/+
FACOAE140			Fatty-acid-CoA thioesterase (tetradecanoate)	b0452							+/
FACOAE141			Fatty-acid-CoA thioesterase (tetradecenoate)	b0452														-/
FACOAE160	PALMITOYL-COA-HYDROLASE-RXN	R01274	Fatty-acid-CoA thioesterase (hexadecanoate)	b0452	/+	/+	+/+	+/+	+/+	+/+	+/+	+/+	+/+	+/+	/+	+/+	/+	+/+	+/+	+/+	+/+	/+	+/+	+/+	/+	+/+	+/+	+/+	+/+	+/+	/+	+/+	/+	+/+
FACOAE161			Fatty-acid-CoA thioesterase (hexadecenoate)	b0452	/+	/+	/+	/+	/+	/+	/+	/+	/+	+/+	/+	/+	/+	+/+	/+	/+	/+	/+	/+	/+	/+	+/+	+/+	/+	/+	/+	/+	+/+	/+	/+
FACOAE180	RXN-9624	R08174	Fatty-acid-CoA thioesterase (octadecanoate)	b0452																														-/
FACOAE181			Fatty-acid-CoA thioesterase (octadecenoate)	b0452	-/
FACOAE60			Fatty-acid-CoA thioesterase (hexanoate)	b0452					/-																							-/
FACOAE80			Fatty-acid-CoA thioesterase (octanoate)	b0452			+/
FADRx	RXN-8506	R09748	FAD reductase	b3844	-/	/+		+/+	+/+	/-	/+	/+	-/	+/+	+/+	/+	+/+	+/+		/+	+/+	+/+	+/+	+/+		/+	+/+	-/	+/+		/+	+/+	+/+	+/+
FADRx2	NADPH-DEHYDROGENASE-FLAVIN-RXN	R09520	FAD reductase	( b2764 and b2763 )	+/+		-/			/+		+/+	+/+			+/+	/+		-/	/-	/-				+/+			+/+		/+			-/	/+
FALDH2	RXN-2962	R06983	Formaldehyde dehydrogenase	b0356																										/+
FALGTHLs	RXN-2961	R06982	Formaldehyde glutathione ligase (spontaneous)	s0001																										/+
FBA	F16ALDOLASE-RXN	R01068	Fructose-bisphosphate aldolase	( b2925 or b2097 )	/+	-/	+/-	+/+	/-	/+		/+		+/+	+/+	/-	-/	/+	/-	/+		+/+	+/+	+/+				/+	/+	/+	/+			/+
FBA3	SEDOBISALDOL-RXN	R01829	Sedoheptulose 1,7-bisphosphate D-glyceraldehyde-3-phosphate-lyase	b2925				+/+						+/+	+/+		-/		-/			+/+	+/+	/+			/-		+/+			/+
FBP	F16BDEPHOS-RXN		Fructose-bisphosphatase	( b4232 or b3925 or b2930 or b3697 )	/+	-/	+/-		/-	/+		/+				/-		/+	/-	/+								/+		/+	/+		-/	/+
FCI		R03163	L-fucose isomerase	b2802					+/+
FCLK	FUCULOKIN-RXN	R03241	L-fuculokinase	b2803					+/+
FCLPA	FUCPALDOL-RXN	R02262	L-fuculose 1-phosphate aldolase	( b2738 or b2800 )					+/+
FCLT	PROTOHEMEFERROCHELAT-RXN	R00310	Ferrochelatase	( b0475 or b2431 or b1019 )	+/+	+/+	+/+	+/+	+/+	+/+	+/+	+/+	+/+	+/+	+/+	+/+	+/+	+/+	+/+	+/+	+/+	+/+	+/+	+/+	+/+	+/+	+/+	+/+	+/+	+/+	+/+	+/+	+/+	+/+
FDMO	RXN-13418	R07210	FMNH2-dependent monooxygenase	b0935												-/													-/-
FDMO2	RXN-18086	R10206	FMNH2-dependent monooxygenase (methanesulfonate)	b0935																									-/
FDMO3			FMNH2-dependent monooxygenase (ethanesulfonate)	b0935															-/										/-
FDMO4	RXN0-6973		FMNH2-dependent monooxygenase (butanesulfonate)	b0935	+/						+/
FDMO6			FMNH2-dependent monooxygenase (sulfoacetate)	b0935					-/										-/										-/
FE3DCITexs			Dicitrate Fe(III) binding (spontaneous)	s0001												-/																-/
FE3HOXexs			Fe(III) hydroxamate Fe-loading reaction (spontaneaous)	s0001												-/
FE3HOXR1			Fe(III)hydroxamate reductase		+/
FE3HOXR2			Fe(III)hydroxamate reductase																				/-				-/
FE3HOXR3			Fe(III)hydroxamate reductase		+/																		/-				-/
FE3Ri			Fe(III) reduction	b3844																/-			/-	-/						/+			-/
FECRMexs			Ferrichrome Fe(III)-loading reaction (spontaneous)	s0001			+/								-/									-/
FECRMR1			Ferrichrome reductase																			-/	/-
FECRMR2			Ferrichrome reductase																	-/+
FECRMR3			Ferrichrome reductase																			-/	/-
FEENTERexs			Enterobactin Fe(III) binding (spontaneous)	s0001															+/							-/
FEENTERR3			Fe-enterobactin reduction (Fe(III)-unloading)																							+/
FEOXAMexs			Ferroxamine Fe3-loading reaction (spontaneous)	s0001			-/				+/
FEOXAMR2			Ferroxamine reductase	b4367	+/						+/																		-/
FEROpp	RXN0-1483	R00078	Ferroxidase	( b0123 or b3336 )																/-										/+
FESD1s			Iron-sulfur cluster damage (peroxide, spontaneous)	s0001	+/+	+/+	+/+	/-		+/+	/-	+/+			/-	+/+	+/+	+/+	+/+	+/+					+/+	+/+		+/+	/-	+/+		/+	+/+	+/+
FESD2s			Iron-sulfur cluster damage (nitrous oxide, spontaneous)	s0001										/-		-/
FESR			Iron-sulfur cluster repair	b4209	+/+	+/+	+/+	/-		+/+	/-	+/+			/-	+/+	+/+	+/+	+/+	+/+					+/+	+/+		+/+	/-	+/+		/+	+/+	+/+
FLDR2			Flavodoxin reductase (NADPH)	(( b3924 and b2895 ) or ( b3924 and b0684 ))	/+							/-	/-					+/-						/-						/+			-/
FLVR	NADPH-DEHYDROGENASE-FLAVIN-RXN	R05707	Flavin reductase	( b3844 or ( b2764 and b2763 ))							+/
FLVRx	RXN-12445	R09750	Flavin reductase (NAD)	b3844																			/-
FMNAT	FADSYN-RXN	R00161	FMN adenylyltransferase	b0025	+/+	+/+	+/+	+/+	+/+	+/+	+/+	+/+	+/+	+/+	+/+	+/+	+/+	+/+	+/+	+/+	+/+	+/+	+/+	+/+	+/+	+/+	+/+	+/+	+/+	+/+	+/+	+/+	+/+	+/+
FMNRx	RXN-9510	R05705	FMN reductase	( b0937 or b3844 )						+/						-/				/-			/-
FMNRx2	RXN-12444	R05706	FMN reductase	( b3844 or b0937 or ( b2764 and b2763 ))							+/					-/
FRD2	R601-RXN		Fumarate reductase	( b4152 and b4151 and b4153 and b4154 )												-/
FRD3			Fumarate reductase	( b4152 and b4151 and b4153 and b4154 )							+/																					-/	-/
FRUK	1PFRUCTPHOSN-RXN	R02071	Fructose-1-phosphate kinase	b2168				+/+
FRULYSE	RXN0-4841		Fructoselysine 3-epimerase	b4474					-/
FTHFD	FORMYLTHFDEFORMYL-RXN	R00944	Formyltetrahydrofolate deformylase	b1232	/-	+/+	-/		-/										-/	-/	-/				-/									-/
FTHFLi		R00943	Formate-tetrahydrofolate ligase		-/	-/	-/	-/	-/	-/	-/	-/	-/	-/	-/	-/	-/	-/	-/	-/	-/	-/	-/	-/	-/	-/	-/	-/	-/	-/	-/	-/	-/	-/
FUM	FUMHYDR-RXN	R01082	Fumarase	( b1612 or b4122 or b1611 )	+/+	/-	/+	/+	/+	+/+	/+	+/+	/+	/+	/+	+/+	/+	+/+	+/+	+/+	/+	/+	/+	+/+	+/+	/+	/+	+/+	/+	+/+	/+	/+	+/+	+/+
G1PACT	2.3.1.157-RXN	R05332	Glucosamine-1-phosphate N-acetyltransferase	b3730	+/+	+/+	+/+	+/+	+/+	+/+	+/+	+/+	+/+	+/+	+/+	+/+	+/+	+/+	+/+	+/+	+/+	+/+	+/+	+/+	+/+	+/+	+/+	+/+	+/+	+/+	+/+	+/+	+/+	+/+
G1PPpp		R00304	Glucose-1-phosphatase	( b1002 or b0383 )																						+/
G1SAT	GSAAMINOTRANS-RXN	R02272	Glutamate-1-semialdehyde aminotransferase	b0154	+/+	+/+	+/+	+/+	+/+	+/+	+/+	+/+	+/+	+/+	+/+	+/+	+/+	+/+	+/+	+/+	+/+	+/+	+/+	+/+	+/+	+/+	+/+	+/+	+/+	+/+	+/+	+/+	+/+	+/+
G2PPpp	GLYCEROL-2-PHOSPHATASE-RXN	R01043	Glycerol 2-phosphate phosphatase (periplasmic)	( b4055 or b0383 )				/-
G3PAT140			Glycerol-3-phosphate acyltransferase (C14:0)	( b1094 and b4041 )							+/																					-/
G3PAT160			Glycerol-3-phosphate acyltransferase (C16:0)	( b1094 and b4041 )	+/+	+/+	+/+	+/+	+/+	+/+	+/+	+/+	+/+	+/+	+/+	+/+	+/+	+/+	+/+	+/+	+/+	+/+	+/+	+/+	+/+	+/+	+/+	+/+	+/+	+/+	+/+	+/+	+/+	+/+
G3PAT161			Glycerol-3-phosphate acyltransferase (C16:1)	( b1094 and b4041 )	+/+	+/+	+/+	+/+	+/+	+/+	+/+	+/+	+/+	+/+	+/+	+/+	+/+	+/+	+/+	+/+	+/+	+/+	+/+	+/+	+/+	+/+	+/+	+/+	+/+	+/+	+/+	+/+	+/+	+/+
G3PAT180			Glycerol-3-phosphate acyltransferase (C18:0)	( b1094 and b4041 )																												-/
G3PAT181			Glycerol-3-phosphate acyltransferase (C18:1)	( b1094 and b4041 )																														-/
G3PD2	GLYC3PDEHYDROGBIOSYN-RXN	R00844	Glycerol-3-phosphate dehydrogenase (NADP)	b3608	+/+	+/+	+/+	+/+	+/+	+/+	+/+	+/+	+/+	+/+	+/+	+/+	/+	+/+	+/+	+/+	+/+	+/+	+/+	+/+	+/+	+/+	+/+	+/+	+/+	+/+	+/+	+/+	+/+	+/+
G3PD6	RXN-15740		Glycerol-3-phosphate dehydrogenase (menaquinone-8)	( b2243 and b2242 and b2241 )																											-/
G3PD7			Glycerol-3-phosphate dehydrogenase (demethylmenaquinone-8)	( b2243 and b2242 and b2241 )															/-											/+
G3PT	GLYCEROL-1-PHOSPHATASE-RXN	R00841	Glycerol-3-phosphatase	( b0822 or b0675 )				/-
G5SADs	SPONTPRO-RXN	R03314	L-glutamate 5-semialdehyde dehydratase (spontaneous)	s0001	+/+	+/+	+/+	+/+	+/+	+/+	+/+	+/+	+/+	+/+	+/+	+/+	+/+	+/+	+/+	+/+	+/+	+/+	+/+	+/+	+/+	+/+	+/+	+/+	+/+	+/+	+/+	+/+	+/+	+/+
G5SD	GLUTSEMIALDEHYDROG-RXN	R03313	Glutamate-5-semialdehyde dehydrogenase	b0243	+/+	+/+	+/+	+/+	+/+	+/+	+/+	+/+	+/+	+/+	+/+	+/+	+/+	+/+	+/+	+/+	+/+	+/+	+/+	+/+	+/+	+/+	+/+	+/+	+/+	+/+	+/+	+/+	+/+	+/+
G6PDA	GLUCOSAMINE-6-P-DEAMIN-RXN	R00765	Glucosamine-6-phosphate deaminase	b0678										+/+										+/+
G6PDH2r	GLU6PDEHYDROG-RXN	R00835	Glucose 6-phosphate dehydrogenase	b1852		+/+	-/	/+	/+		/+	-/	-/	/+	/+	-/	-/-	-/	-/		/+	/+	/+	/+	-/	-/	/+	-/	/+		/+	/+	/+	-/
G6PP	RXN66-526	R00303	Glucose-6-phosphate phosphatase	( b0822 or b3826 or b2293 )										/-											-/			-/				-/
GAL1PPpp	RXN-14938	R10622	D-galactose 1-phosphatase	b1002														+/
GALCTLO	RXN0-5229		L-galactonate oxidoreductase	b4358			-/													-/									/-
GALKr	GALACTOKIN-RXN	R01092	Galactokinase	b0757				-/			+/+
GALM2pp	ALDOSE1EPIM-RXN		Aldose-1-epimerase	b0756				-/
GAPD	GAPOXNPHOSPHN-RXN	R01061	Glyceraldehyde-3-phosphate dehydrogenase	b1779	/+	+/+	+/+	+/+	+/+	+/+	+/+	+/+	+/+	+/+	+/+	+/+	+/+	+/+	+/+	+/+	+/+	+/+	+/+	+/+	+/+	+/+	+/+	/+	+/+	+/+	+/+	+/+	+/+	/+
GAPP	RXN0-7250		Glyceraldehyde-3-phosphate phosphatase	b1727	-/	-/	-/	-/	-/	-/	-/	-/	-/	-/	-/	-/		-/	-/	-/	-/	-/	-/	-/	-/	-/	-/	-/	-/	-/	-/	-/	-/	-/
GARFT	GART-RXN	R04325	Phosphoribosylglycinamide formyltransferase	b2500	+/+	+/+	+/+	+/+	+/+	+/+	+/+	+/+	+/+	+/+	+/+	+/+	+/+	+/+	+/+	+/+	+/+	+/+	+/+	+/+	+/+	+/+	+/+	+/+	+/+	+/+	+/+	+/+	+/+	+/+
GART	GARTRANSFORMYL2-RXN	R06974	GAR transformylase-T	b1849	/+	-/	/+	-/	-/	-/-	-/	-/	-/-	-/	-/-	-/	-/	/+	/+	-/-	/+	-/-	-/	-/	-/-	/+	-/-	-/-	-/	-/	-/-	/+	-/-	-/-
GCALDD	GLYCOLALD-DEHYDROG-RXN	R01333	Glycolaldehyde dehydrogenase	b1415			-/	-/-	-/			-/	-/	-/	-/	-/	-/-	-/	-/		-/-	-/	-/	-/		-/	-/	-/	-/		-/	-/	-/	-/
GDPMNH			GDP-mannose mannosyl hydrolase	b2051							+/					-/											-/
GDPMNP	RXN0-5108	R00881	GDP-mannose phyrophosphatase	b2467							+/					-/
GDPTPDP	RXN0-6427		Guanosine 3'-diphosphate 5'-triphosphate 3'-diphosphatase	b3650										-/
GF6PTA	L-GLN-FRUCT-6-P-AMINOTRANS-RXN	R00768	Glutamine-fructose-6-phosphate transaminase	b3729	+/+	+/+	+/+	+/+	+/+	+/+	+/+	+/+	+/+		+/+	+/+	+/+	+/+	+/+	+/+	+/+	+/+	+/+		+/+	+/+	+/+	+/+	+/+	+/+	+/+	+/+	+/+	+/+
GHMT2r	GLYOHMETRANS-RXN	R00945	Glycine hydroxymethyltransferase, reversible	b2551	/+	+/+	/+	+/+	+/+	/+	+/+	/+	+/+	+/+	+/+	/+	+/+	/+	/+	/+	+/+	+/+	+/+	+/+	/+	/+	+/+	/+	+/+	+/+	/+	+/+	+/+	/+
GK1	GUANYL-KIN-RXN	R00332	Guanylate kinase (GMP:ATP)	b3648	+/+	+/+	+/+	+/+	+/+	+/+	+/+	+/+	+/+	+/+	+/+	+/+	+/+	+/+	+/+	+/+	+/+	+/+	+/+	+/+	+/+	+/+	+/+	+/+	+/+	+/+	+/+	+/+	+/+	+/+
GLBRAN2	GLYCOGEN-BRANCH-RXN		1,4-alpha-glucan branching enzyme (glycogen -> bglycogen)	b3432			-/											-/
GLCP	GLYCOPHOSPHORYL-RXN		Glycogen phosphorylase	( b3428 or b3417 )									-/
GLCRAL	KDGALDOL-RXN	R02754	5-dehydro-4-deoxyglucarate aldolase	b3126																								+/+					+/
GLCRD	GLUCARDEHYDRA-RXN	R02752	Glucarate dehydratase	( b2788 or b2787 )																								+/+
GLNS	GLUTAMINESYN-RXN	R00253	Glutamine synthetase	b3870	+/+	+/+	+/+	+/+	+/+	+/+	+/+	+/+	+/+	+/+	+/+	+/+	+/+	+/+	+/+	+/+	+/+	+/+	+/+	+/+	+/+	+/+	+/+	+/+	+/+	+/+	+/+	+/+	+/+	+/+
GLTPD	1.1.1.251-RXN	R05571	Galactitol-1-phosphate dehydrogenase	b2091			+/
GLU5K	GLUTKIN-RXN	R00239	Glutamate 5-kinase	b0242	+/+	+/+	+/+	+/+	+/+	+/+	+/+	+/+	+/+	+/+	+/+	+/+	+/+	+/+	+/+	+/+	+/+	+/+	+/+	+/+	+/+	+/+	+/+	+/+	+/+	+/+	+/+	+/+	+/+	+/+
GLUDC	GLUTDECARBOX-RXN	R00261	Glutamate Decarboxylase	( b3517 or b1493 )		-/																						-/						-/
GLUDy	GLUTDEHYD-RXN	R00248	Glutamate dehydrogenase (NADP)	( b1761 or ( b3213 and b3212 ))	/+	/+	+/+	/+	/+	/+	/+	/+	/+	/+	+/+	/+	+/+	/+	+/+	/+	/+	/+	/+	/+	/+	+/+	/+	/+	/+	+/+	/+	/+	/+	/+
GLUN	GLUTAMIN-RXN	R00256	Glutaminase	( b0485 or b1524 )															-/
GLUNpp	GLUTAMIN-RXN	R00256	Glutaminase	b2957										/-
GLUPRT	PRPPAMIDOTRANS-RXN	R01072	Glutamine phosphoribosyldiphosphate amidotransferase	b2312	+/+	+/+	+/+	+/+	+/+	+/+	+/+	+/+	+/+	+/+	+/+	+/+	+/+	+/+	+/+	+/+	+/+	+/+	+/+	+/+	+/+	+/+	+/+	+/+	+/+	+/+	+/+	+/+	+/+	+/+
GLUR	GLUTRACE-RXN	R00260	Glutamate racemase	b3967	+/+	+/+	+/+	+/+	+/+	+/+	+/+	+/+	+/+	+/+	+/+	+/+	+/+	+/+	+/+	+/+	+/+	+/+	+/+	+/+	+/+	+/+	+/+	+/+	+/+	+/+	+/+	+/+	+/+	+/+
GLUSy	GLUTAMATESYN-RXN	R00114	Glutamate synthase (NADPH)	( b3213 and b3212 )										-/					-/
GLUTRR	GLUTRNAREDUCT-RXN	R04109	Glutamyl-tRNA reductase	b1210	+/+	+/+	+/+	+/+	+/+	+/+	+/+	+/+	+/+	+/+	+/+	+/+	+/+	+/+	+/+	+/+	+/+	+/+	+/+	+/+	+/+	+/+	+/+	+/+	+/+	+/+	+/+	+/+	+/+	+/+
GLUTRS	GLURS-RXN	R05578	Glutamyl-tRNA synthetase	b2400	+/+	+/+	+/+	+/+	+/+	+/+	+/+	+/+	+/+	+/+	+/+	+/+	+/+	+/+	+/+	+/+	+/+	+/+	+/+	+/+	+/+	+/+	+/+	+/+	+/+	+/+	+/+	+/+	+/+	+/+
GLXCL	GLYOCARBOLIG-RXN	R00013	Glyoxalate carboligase	b0507	-/	-/+	-/	-/										-/	-/	-/					-/	-/				-/				-/
GLYAT	AKBLIG-RXN	R00371	Glycine C-acetyltransferase		-/	-/	-/	-/	-/	-/	-/	-/	-/	-/	-/	-/	-/	-/	-/	-/	-/	-/	-/	-/	-/	-/	-/	-/	-/	-/	-/	-/	-/
GLYCDx	GLYCDEH-RXN	R01034	Glycerol dehydrogenase	b3945				/-	/-					-/			+/+
GLYCK	GLY3KIN-RXN	R01514	Glycerate kinase	b0514	-/	-/	-/											-/	-/	-/					-/	-/		/+		-/				-/
GLYCK2	GKI-RXN	R08572	Glycerate kinase	b3124		/+																						+/+
GLYCL	GCVMULTI-RXN	R01221	Glycine Cleavage System	( b2904 and b2903 and b0116 and b2905 )	/-		-/	+/+	/+	/-	+/+		+/+	+/+	+/+		+/+		-/	-/-		+/+	+/+	+/+	-/		+/+		+/+	+/+	/-		+/+	-/
GLYCLTDx		R00717	Glycolate dehydrogenase (NAD)	( b3553 or b1033 )					+/		+/					-/			-/				/-							/+
GLYCLTDy	GLYOXYLATE-REDUCTASE-NADP+-RXN	R00465	Glycolate dehydrogenase (NADP)	( b1033 or b3553 )																											-/
GLYCTO2	RXN0-7229	R00476	Glycolate oxidase	( b2979 and b4468 and b4467 )		+/		-/-	-/			-/	-/	-/	-/	-/	-/-	-/	-/			-/	-/	-/		-/	-/	-/	-/		-/		-/	-/
GLYCTO3	RXN0-7229	R00476	Glycolate oxidase	( b2979 and b4468 and b4467 )														-/									+/
GLYCTO4	RXN0-7229	R00476	Glycolate oxidase	( b2979 and b4468 and b4467 )		-/																											/-
GLYK	GLYCEROL-KIN-RXN	R00847	Glycerol kinase	b3926	-/	-/	-/	-/	-/	-/	-/	-/	-/	-/	-/	-/	/+	-/	-/	-/	-/	-/	-/	-/	-/	-/	-/	-/	-/	-/	-/	-/	-/	-/
GLYOX	GLYOXII-RXN	R01736	Hydroxyacylglutathione hydrolase	b0212							+/
GLYOX3	GLYOXIII-RXN	R09796	Glyoxalase III	b1967		-/		/-				-/												/-			-/				-/
GMPR	GMP-REDUCT-RXN	R01134	GMP reductase	b0104				-/
GMPS	GMP-SYN-NH3-RXN	R01230	GMP synthase	b2507	+/+	+/+	+/+	+/+	+/+	+/+	+/+	+/+	+/+	+/+	+/+	+/+	+/+	+/+	+/+	+/+	+/+	+/+	+/+	+/+	+/+	+/+	+/+	+/+	+/+	+/+	+/+	+/+	+/+	+/+
GMPS2	GMP-SYN-GLUT-RXN	R01231	GMP synthase	b2507															+/									+/
GND	RXN-9952	R01528	Phosphogluconate dehydrogenase	b2029		+/+	-/	/+	+/+		/+	-/	+/+	+/+	/+	-/		-/	-/		/+	+/+	/+	/+	-/	-/	/+	-/	+/+		/+	/+	/+	-/
GNK	GLUCONOKIN-RXN	R01737	Gluconokinase	( b3437 or b4268 )									+/+		-/															/+
GNP			Phosphogluconate phosphatase	( b3715 or b2690 )																			/-
GPDDA1	3.1.4.2-RXN	R01030	Glycerophosphodiester phosphodiesterase (Glycerophosphocholine)	b3449														-/
GPDDA1pp	3.1.4.2-RXN	R01030	Glycerophosphodiester phosphodiesterase (Glycerophosphocholine)	b2239				/-																+/
GPDDA2pp	RXN-14160	R01470	Glycerophosphodiester phosphodiesterase (Glycerophosphoethanolamine)	b2239						-/																			/-
GPDDA3	RXN-14136		Glycerophosphodiester phosphodiesterase (Glycerophosphoserine)	b3449															+/
GPDDA3pp	RXN-14136		Glycerophosphodiester phosphodiesterase (Glycerophosphoserine)	b2239																			/-						/-
GPDDA4	RXN-14073		Glycerophosphodiester phosphodiesterase (Glycerophosphoglycerol)	b3449																				-/
GPDDA4pp	RXN-14073		Glycerophosphodiester phosphodiesterase (Glycerophosphoglycerol)	b2239																												-/
GPDDA5	3.1.4.44-RXN	R01193	Glycerophosphodiester phosphodiesterase (Glycerophosphoinositol)	b3449				/-	/-																									-/
GPDDA5pp	3.1.4.44-RXN	R01193	Glycerophosphodiester phosphodiesterase (Glycerophosphoinositol)	b2239																					-/				/-
GRTT	FPPSYN-RXN	R02003	Geranyltranstransferase	b0421	+/+	+/+	+/+	+/+	+/+	+/+	+/+	+/+	+/+	+/+	+/+	+/+	+/+	+/+	+/+	+/+	+/+	+/+	+/+	+/+	+/+	+/+	+/+	+/+	+/+	+/+	+/+	+/+	+/+	+/+
GRXR	RXN-19629		Glutaredoxin reductase	( b1064 or b3610 or b1654 or b0849 )													-/			-/
GSNK	GUANOSINEKIN-RXN	R01228	Guanosine kinase	b0477											/-																		-/
GTHOr	GLUTATHIONE-REDUCT-NADPH-RXN	R00115	Glutathione oxidoreductase	b3500													-/			-/
GTHPi	GLUTATHIONE-PEROXIDASE-RXN	R00274	Glutathione peridoxase	b1710							-/											-/		-/
GTHRDHpp		R00494	Glutathione hydralase (periplasmic)	b3447																			-/
GTPCI	GTP-CYCLOHYDRO-I-RXN	R00424	GTP cyclohydrolase I	b2153	+/+	+/+	+/+	+/+	+/+	+/+	+/+	+/+	+/+	+/+	+/+	+/+	+/+	+/+	+/+	+/+	+/+	+/+	+/+	+/+	+/+	+/+	+/+	+/+	+/+	+/+	+/+	+/+	+/+	+/+
GTPCII2	GTP-CYCLOHYDRO-II-RXN	R00425	GTP cyclohydrolase II (25drapp)	b1277	+/+	+/+	+/+	+/+	+/+	+/+	+/+	+/+	+/+	+/+	+/+	+/+	+/+	+/+	+/+	+/+	+/+	+/+	+/+	+/+	+/+	+/+	+/+	+/+	+/+	+/+	+/+	+/+	+/+	+/+
GTPDPDP	PPPGPPHYDRO-RXN	R03409	Guanosine-5'-triphosphate,3'-diphosphate diphosphatase	b3779										-/
GTPDPK	GTPPYPHOSKIN-RXN	R00429	GTP diphosphokinase	b2784															+/
GTPHs			GTP amine hydrolysis (spontaneous)	s0001			-/																					-/					-/
GUAPRT	GUANPRIBOSYLTRAN-RXN	R01229	Guanine phosphoribosyltransferase	( b0125 or b0238 )											/-
GUI1	GLUCUROISOM-RXN	R01482	Glucuronate isomerase (D-glucuronate)	b3092												+/+													/-
GUI2	GALACTUROISOM-RXN	R01983	Glucuronate isomerase (D-galacturonate)	b3092								+/+								-/
GUR1PPpp			Glucuronate 1-phosphate phosphatase (periplasm)																-/
HACD1	RXN-11662	R01975	3-hydroxyacyl-CoA dehydrogenase (acetoacetyl-CoA)	( b3846 or b2341 )	/+	/+	+/+	+/+	+/+	+/+	+/+	+/+	+/+	+/+	/+	+/+	/+	+/+	+/+	+/+	+/+	/+	+/+	+/+	/+	+/+	+/+	+/+	+/+	+/+	/+	+/+	/+	+/+
HACD2	RXN-12570	R04748	3-hydroxyacyl-CoA dehydrogenase (3-oxohexanoyl-CoA)	( b3846 or b2341 )	/+	/+	+/+	+/+	+/+	+/+	+/+	+/+	+/+	+/+	/+	+/+	/+	+/+	+/+	+/+	+/+	/+	+/+	+/+	/+	+/+	+/+	+/+	+/+	+/+	/+	+/+	/+	+/+
HACD3		R04745	3-hydroxyacyl-CoA dehydrogenase (3-oxooctanoyl-CoA)	( b3846 or b2341 )	/+	/+	+/+	+/+	+/+	+/+	+/+	+/+	+/+	+/+	/+	+/+	/+	+/+	+/+	+/+	+/+	/+	+/+	+/+	/+	+/+	+/+	+/+	+/+	+/+	/+	+/+	/+	+/+
HACD4	RXN-12490	R04743	3-hydroxyacyl-CoA dehydrogenase (3-oxodecanoyl-CoA)	( b3846 or b2341 )	/+	/+	+/+	+/+	+/+	+/+	+/+	/+	/+	+/+	/+	/+	/+	+/+	+/+	+/+	+/+	/+	+/+	/+	/+	+/+	+/+	/+	/+	+/+	/+	+/+	/+	+/+
HACD5		R04741	3-hydroxyacyl-CoA dehydrogenase (3-oxododecanoyl-CoA)	( b3846 or b2341 )	/+	/+	+/+	+/+	+/+	+/+	+/+	/+	/+	+/+	/+	/+	/+	+/+	+/+	+/+	+/+	/+	+/+	/+	/+	+/+	+/+	/+	/+	+/+	/+	+/+	/+	+/+
HACD6	RXN-12507	R04739	3-hydroxyacyl-CoA dehydrogenase (3-oxotetradecanoyl-CoA)	( b3846 or b2341 )	/+	/+	/+	+/+	+/+	+/+	+/+	/+	/+	+/+	/+	/+	/+	+/+	+/+	+/+	+/+	/+	/+	/+	/+	+/+	+/+	/+	/+	+/+	/+	+/+	/+	/+
HACD7	RXN-14271	R04737	3-hydroxyacyl-CoA dehydrogenase (3-oxohexadecanoyl-CoA)	( b2341 or b3846 )	/+	/+	/+	+/+	+/+	+/+	+/+	/+	/+	+/+	/+	/+	/+	+/+	+/+	+/+	+/+	/+	/+	/+	/+	+/+	+/+	/+	/+	+/+	/+	+/+	/+	/+
HADPCOADH3	RXN0-2044	R06941	3-hydroxyadipyl-CoA dehydrogenase (NAD+)	b1395																												-/
HBZOPT	4OHBENZOATE-OCTAPRENYLTRANSFER-RXN	R05615	Hydroxybenzoate octaprenyltransferase	b4040	+/+	+/+	+/+	+/+	+/+	+/+	+/+	+/+	+/+	+/+	+/+	+/+	+/+	+/+	+/+	+/+	+/+	+/+	+/+	+/+	+/+	+/+	+/+	+/+	+/+	+/+	+/+	+/+	+/+	+/+
HCO3E	RXN0-5224	R10092	HCO3 equilibration reaction	( b0126 or b0339 )	+/+	/+	/+	/+	/+	+/+	/+	+/+	/+	/+	+/+	/+	+/+	/+	/+	/+	/+	/+	/+	+/+	+/+	/+	/+	+/+	+/+	/+	+/+	/+	+/+	+/+
HCYSMT2	MMUM-RXN	R11063	Homocysteine Methyltransferase	b0261															+/
HEX1	GLUCOKIN-RXN	R00299	Hexokinase (D-glucose:ATP)	b2388											-/						/+	+/	-/									/+
HEX7	FRUCTOKINASE-RXN	R00867	Hexokinase (D-fructose:ATP)	b0394											-/						/-
HISTD	RXN-8001	R01158	Histidinol dehydrogenase	b2020	+/+	+/+	+/+	+/+	+/+	+/+	+/+	+/+	+/+	+/+	+/+	+/+	+/+	+/+	+/+	+/+	+/+	+/+	+/+	+/+	+/+	+/+	+/+	+/+	+/+	+/+	+/+	+/+	+/+	+/+
HISTP	HISTIDPHOS-RXN	R03013	Histidinol-phosphatase	b2022	+/+	+/+	+/+	+/+	+/+	+/+	+/+	+/+	+/+	+/+	+/+	+/+	+/+	+/+	+/+	+/+	+/+	+/+	+/+	+/+	+/+	+/+	+/+	+/+	+/+	+/+	+/+	+/+	+/+	+/+
HKNDDH	MHPCHYDROL-RXN		2-hydroxy-6-ketonona-2,4-dienedioic acid hydrolase	b0349																			/-
HMBS	OHMETHYLBILANESYN-RXN	R00084	Hydroxymethylbilane synthase	b3805	+/+	+/+	+/+	+/+	+/+	+/+	+/+	+/+	+/+	+/+	+/+	+/+	+/+	+/+	+/+	+/+	+/+	+/+	+/+	+/+	+/+	+/+	+/+	+/+	+/+	+/+	+/+	+/+	+/+	+/+
HOPNTAL	MHPELY-RXN	R00750	4-hydroxy-2-oxopentanoate aldolase	b0352																			/-
HPPK2	H2PTERIDINEPYROPHOSPHOKIN-RXN	R03503	6-hydroxymethyl-dihydropterin pyrophosphokinase	b0142	+/+	+/+	+/+	+/+	+/+	+/+	+/+	+/+	+/+	+/+	+/+	+/+	+/+	+/+	+/+	+/+	+/+	+/+	+/+	+/+	+/+	+/+	+/+	+/+	+/+	+/+	+/+	+/+	+/+	+/+
HPPPNDO	1.13.11.16-RXN	R04376	2,3-dihydroxypheylpropionate 1,2-dioxygenase	b0348																			/-
HPYRI	RXN0-305	R01394	Hydroxypyruvate isomerase	b0508	-/		-/	-/											/-
HPYRP	RXN0-6562		3-phosphohydroxypyruvate phosphatase	b1813														-/
HPYRRx	GLYCERATE-DEHYDROGENASE-RXN	R01388	Hydroxypyruvate reductase (NADH)	( b1033 or b3553 )															/-
HPYRRy	RXN0-300	R01392	Hydroxypyruvate reductase (NADPH)	( b1033 or b3553 )	-/		-/
HSDy	HOMOSERDEHYDROG-RXN	R01775	Homoserine dehydrogenase (NADPH)	( b3940 or b0002 )	/+	/+	/+	/+	/+	/+	/+	/+	/+	/+	/+	/+	/+	/+	/+	/+	/+	/+	/+	/+	/+	/+	/+	/+	/+	/+	/+	/+	/+	/+
HSK	HOMOSERKIN-RXN	R01771	Homoserine kinase	b0003	/+	/+	/+	/+	/+	/+	/+	/+	/+	/+	/+	/+	/+	/+	/+	/+	/+	/+	/+	/+	/+	/+	/+	/+	/+	/+	/+	/+	/+	/+
HSST	HOMSUCTRAN-RXN	R01777	Homoserine O-succinyltransferase	b4013	+/+	+/+	+/+	+/+	+/+	+/+	+/+	+/+	+/+	+/+	+/+	+/+	+/+	+/+	+/+	+/+	+/+	+/+	+/+	+/+	+/+	+/+	+/+	+/+	+/+	+/+	+/+	+/+	+/+	+/+
HSTPT	HISTAMINOTRANS-RXN	R03243	Histidinol-phosphate transaminase	b2021	+/+	+/+	+/+	+/+	+/+	+/+	+/+	+/+	+/+	+/+	+/+	+/+	+/+	+/+	+/+	+/+	+/+	+/+	+/+	+/+	+/+	+/+	+/+	+/+	+/+	+/+	+/+	+/+	+/+	+/+
HXAND	RXN-7682	R01768	Hypoxanthine dehydrogenase	( b2866 and b2867 and b2868 )	-/	/+	-/	-/	-/	-/	-/	-/	-/	-/	-/	-/	-/	-/	-/	-/	-/	-/	-/	-/		-/	-/	-/	-/	-/	-/	-/	-/	-/
HXCT	ACECOATRANS-RXN		Acetyl-CoA:hexanoate-CoA transferase	( b2222 and b2221 )				-/	/-
HXPRT	HYPOXANPRIBOSYLTRAN-RXN	R01132	Hypoxanthine phosphoribosyltransferase (Hypoxanthine)	( b0238 or b0125 )								-/						+/
HYPOE	RXN-14046	R02494	Hypothetical enyme																				/-
I2FE2SR			ISC [2Fe-2S] regeneration	( b2529 and b2530 )	+/+	+/+	+/+	+/+	+/+	+/+	+/+	+/+	+/+	/+	+/+	+/+	/+	+/+	/+	+/+	+/+	+/+	/+	+/+	+/+	+/+	+/+	+/+	+/+	+/+	+/+	/+	+/+	+/+
I2FE2SS			ISC [2Fe-2S] Synthesis	( b2530 and b2529 )	+/+	+/+	+/+	+/+	+/+	+/+	+/+	+/+	+/+	/+	+/+	+/+	/+	+/+	+/+	+/+	+/+	+/+	/+	+/+	+/+	+/+	+/+	+/+	+/+	+/+	+/+	/+	+/+	+/+
I2FE2SS2			ISC [2Fe-2S] Synthesis II	( b2530 and b2529 )	+/+	+/+	+/+	+/+	+/+	+/+	+/+	+/+	+/+	/+	+/+	+/+	/+	+/+	+/+	+/+	+/+	+/+	/+	+/+	+/+	+/+	+/+	+/+	+/+	+/+	+/+	/+	+/+	+/+
I2FE2ST			ISC [2Fe-2S] Transfer	( b2529 and b2528 )	+/+	+/+	+/+	+/+	+/+	+/+	+/+	+/+	+/+	/+	+/+	+/+	/+	+/+	+/+	+/+	+/+	+/+	/+	+/+	+/+	+/+	+/+	+/+	+/+	+/+	+/+	/+	+/+	+/+
I4FE4SR	RXN-14381		ISC [4Fe-4S] Reduction	b2529	+/+	+/+	+/+	+/+	+/+	+/+	+/+	+/+	+/+	/+	+/+	+/+	/+	+/+	+/+	+/+	+/+	+/+	/+	+/+	+/+	+/+	+/+	+/+	+/+	+/+	+/+	/+	+/+	+/+
I4FE4ST			ISC [4Fe-4S] Transfer	( b2529 and b2528 )	+/+	+/+	+/+	+/+	+/+	+/+	+/+	+/+	+/+	/+	+/+	+/+	/+	+/+	+/+	+/+	+/+	+/+	/+	+/+	+/+	+/+	+/+	+/+	+/+	+/+	+/+	/+	+/+	+/+
ICDHyr	ISOCITDEH-RXN	R00267	Isocitrate dehydrogenase (NADP)	b1136	+/+	/+	/+	+/+	/+	+/+	/+	+/+	/+	/+	+/+	+/+	+/+	+/+	/+	+/+	/+	/+	+/+	+/+	+/+	+/+	/+	+/+	/+	/+	+/+	/+	+/+	/+
ICHORS_copy2		R01717	Isochorismate synthase	b2265											-/				+/							-/
ICHORT	ISOCHORMAT-RXN	R03037	Isochorismatase	b0595															+/							-/							/-
ICL	ISOCIT-CLEAV-RXN	R00479	Isocitrate lyase	b4015	/+		+/+	-/-	-/	-/	-/	-/		-/	-/	-/	-/-	/+	+/+	-/	-/	-/	-/	-/	-/	/+	-/	/-	-/	-/	-/	-/	-/	-/
ICYSDS	RXN-12588	R07460	ISC Cysteine desulfuration	b2530	+/+	+/+	+/+	+/+	+/+	+/+	+/+	+/+	+/+	/+	+/+	+/+	/+	+/+	+/+	+/+	+/+	+/+	/+	+/+	+/+	+/+	+/+	+/+	+/+	+/+	+/+	/+	+/+	+/+
IDOND	RXN-12107	R05683	L-idonate 5-dehydrogenase	b4267																/-												-/
IDOND2	L-IDONATE-2-DEHYDROGENASE-RXN	R05684	L-indonate 5-dehydrogenase (NADP)	b4267										+/		-/																-/
IG3PS	GLUTAMIDOTRANS-RXN	R04558	Imidazole-glycerol-3-phosphate synthase	( b2023 and b2025 )	+/+	+/+	+/+	+/+	+/+	+/+	+/+	+/+	+/+	+/+	+/+	+/+	+/+	+/+	+/+	+/+	+/+	+/+	+/+	+/+	+/+	+/+	+/+	+/+	+/+	+/+	+/+	+/+	+/+	+/+
IGPDH	IMIDPHOSDEHYD-RXN	R03457	Imidazoleglycerol-phosphate dehydratase	b2022	+/+	+/+	+/+	+/+	+/+	+/+	+/+	+/+	+/+	+/+	+/+	+/+	+/+	+/+	+/+	+/+	+/+	+/+	+/+	+/+	+/+	+/+	+/+	+/+	+/+	+/+	+/+	+/+	+/+	+/+
IGPS	IGPSYN-RXN	R03508	Indole-3-glycerol-phosphate synthase	b1262	+/+	+/+	+/+	+/+	+/+	+/+	+/+	+/+	+/+	+/+	+/+	+/+	+/+	+/+	+/+	+/+	+/+	+/+	+/+	+/+	+/+	+/+	+/+	+/+	+/+	+/+	+/+	+/+	+/+	+/+
ILETA	BRANCHED-CHAINAMINOTRANSFERILEU-RXN	R02199	Isoleucine transaminase	b3770	+/+	+/+	+/+	+/+	+/+	+/+	+/+	+/+	+/+	+/+	+/+	+/+	+/+	+/+	+/+	+/+	+/+	+/+	+/+	+/+	+/+	+/+	+/+	+/+	+/+	+/+	+/+	+/+	+/+	+/+
IMPC	IMPCYCLOHYDROLASE-RXN	R01127	IMP cyclohydrolase	b4006	+/+	+/+	+/+	+/+	+/+	+/+	+/+	+/+	+/+	+/+	+/+	+/+	+/+	+/+	+/+	+/+	+/+	+/+	+/+	+/+	+/+	+/+	+/+	+/+	+/+	+/+	+/+	+/+	+/+	+/+
IMPD	IMP-DEHYDROG-RXN	R01130	IMP dehydrogenase	b2508	+/+	+/+	+/+	+/+	+/+	+/+	+/+	+/+	+/+	+/+	+/+	+/+	+/+	+/+	+/+	+/+	+/+	+/+	+/+	+/+	+/+	+/+	+/+	+/+	+/+	+/+	+/+	+/+	+/+	+/+
INOSTO	MYO-INOSITOL-OXYGENASE-RXN	R01184	Myo-Inositol:oxygen oxidoreductase	b3488				/-	/-			-/		/-															/-			-/
IPDDI	IPPISOM-RXN	R01123	Isopentenyl-diphosphate D-isomerase	b2889																													/-
IPDPS			1-hydroxy-2-methyl-2-(E)-butenyl 4-diphosphate reductase (ipdp)	b0029	+/+	+/+	+/+	+/+	+/+	+/+	+/+	+/+	+/+	+/+	+/+	+/+	+/+	+/+	+/+	+/+	+/+	+/+	+/+	+/+	+/+	+/+	+/+	+/+	+/+	+/+	+/+	+/+	+/+	+/+
IPMD	3-ISOPROPYLMALDEHYDROG-RXN	R04426	3-isopropylmalate dehydrogenase	( b0073 or b1800 )	+/+	+/+	+/+	+/+	+/+	+/+	+/+	+/+	+/+	+/+	+/+	+/+	+/+	+/+	+/+	+/+	+/+	+/+	+/+	+/+	+/+	+/+	+/+	+/+	+/+	+/+	+/+	+/+	+/+	+/+
IPPMIa	RXN-8991	R04001	3-isopropylmalate dehydratase	( b0071 and b0072 )	+/+	+/+	+/+	+/+	+/+	+/+	+/+	+/+	+/+	+/+	+/+	+/+	+/+	+/+	+/+	+/+	+/+	+/+	+/+	+/+	+/+	+/+	+/+	+/+	+/+	+/+	+/+	+/+	+/+	+/+
IPPMIb	3-ISOPROPYLMALISOM-RXN	R03968	2-isopropylmalate hydratase	( b0071 and b0072 )	+/+	+/+	+/+	+/+	+/+	+/+	+/+	+/+	+/+	+/+	+/+	+/+	+/+	+/+	+/+	+/+	+/+	+/+	+/+	+/+	+/+	+/+	+/+	+/+	+/+	+/+	+/+	+/+	+/+	+/+
IPPS	2-ISOPROPYLMALATESYN-RXN	R01213	2-isopropylmalate synthase	b0074	+/+	+/+	+/+	+/+	+/+	+/+	+/+	+/+	+/+	+/+	+/+	+/+	+/+	+/+	+/+	+/+	+/+	+/+	+/+	+/+	+/+	+/+	+/+	+/+	+/+	+/+	+/+	+/+	+/+	+/+
KARA1	ACETOLACTREDUCTOISOM-RXN	R04439	Ketol-acid reductoisomerase (2,3-dihydroxy-3-methylbutanoate)	b3774	+/+	+/+	+/+	+/+	+/+	+/+	+/+	+/+	+/+	+/+	+/+	+/+	+/+	+/+	+/+	+/+	+/+	+/+	+/+	+/+	+/+	+/+	+/+	+/+	+/+	+/+	+/+	+/+	+/+	+/+
KARA2	ACETOOHBUTREDUCTOISOM-RXN		Ketol-acid reductoisomerase (2-Acetolactate)	b3774	+/+	+/+	+/+	+/+	+/+	+/+	+/+	+/+	+/+	+/+	+/+	+/+	+/+	+/+	+/+	+/+	+/+	+/+	+/+	+/+	+/+	+/+	+/+	+/+	+/+	+/+	+/+	+/+	+/+	+/+
KAS14	3-OXOACYL-ACP-SYNTH-BASE-RXN	R04355	Beta-ketoacyl-ACP synthase	( b2323 or b1095 )															+/
KAS15	2.3.1.180-RXN	R10707	Beta-ketoacyl-ACP synthase (2)	b1091																										/+
KDOCT2	CPM-KDOSYNTH-RXN	R03351	3-deoxy-manno-octulosonate cytidylyltransferase	b0918	+/+	+/+	+/+	+/+	+/+	+/+	+/+	+/+	+/+	+/+	+/+	+/+	+/+	+/+	+/+	+/+	+/+	+/+	+/+	+/+	+/+	+/+	+/+	+/+	+/+	+/+	+/+	+/+	+/+	+/+
KDOPP	KDO-8PPHOSPHAT-RXN	R03350	3-deoxy-manno-octulosonate-8-phosphatase	b3198	+/+	+/+	+/+	+/+	+/+	+/+	+/+	+/+	+/+	+/+	+/+	+/+	+/+	+/+	+/+	+/+	+/+	+/+	+/+	+/+	+/+	+/+	+/+	+/+	+/+	+/+	+/+	+/+	+/+	+/+
KDOPS	KDO-8PSYNTH-RXN	R03254	3-deoxy -D-manno-octulosonic -acid 8-phosphate synthase	b1215	+/+	+/+	+/+	+/+	+/+	+/+	+/+	+/+	+/+	+/+	+/+	+/+	+/+	+/+	+/+	+/+	+/+	+/+	+/+	+/+	+/+	+/+	+/+	+/+	+/+	+/+	+/+	+/+	+/+	+/+
KG6PDC	RXN0-705	R07125	3-keto-L-gulonate 6-phosphate decarboxylase	( b4196 or b3581 )				-/												/-												-/
L_LACD2	L-LACTDEHYDROGFMN-RXN		L-Lactate dehydrogenase (ubiquinone)	(( b0308 and b0306 and b0307 ) or b3605 )					+/+						/-									-/				+/
LACZpp	3.2.1.21-RXN	R06114; R01100	B-galactosidase	b2132				-/	/-							-/						+/
LADGMDH	RXN0-961		L-alanyl-gamma-D-glutamyl-meso-diaminopimelate hydrolase	b1326							+/
LALDO2x	D-LACTALDEHYDE-DEHYDROGENASE-RXN	R02527	D-Lactaldehyde:NAD+ 1-oxidoreductase	b3945						-/																				/+	-/
LALDO3	1.1.1.283-RXN	R02260	L-Lactaldehyde:NADP+ 1-oxidoreductase																+/											/+
LCADi	LACTALDDEHYDROG-RXN	R01446	Lactaldehyde dehydrogenase	b1415					+/+
LCARS	LACTALDREDUCT-RXN	R02258	Lacaldehyde reductase (S-propane-1,2-diol forming)	b2799	-/
LCARSyi	RXN-15744		Lacaldehyde reductase (S-propane-1,2-diol forming)	b0325	-/
LDH_D	DLACTDEHYDROGNAD-RXN	R00704	D-lactate dehydrogenase	b1380		-/		/-				-/						/+		-/				/-			-/				-/		/+
LDH_D2	DLACTDEHYDROGFAD-RXN		D-lactate dehydrogenase	b2133					/-									+/-							-/
LEUTAi	BRANCHED-CHAINAMINOTRANSFERLEU-RXN	R01090	Leucine transaminase (irreversible)	( b3770 or b4054 )	+/+	+/+	+/+	+/+	+/+	+/+	+/+	+/+	+/+	+/+	+/+	+/+	+/+	+/+	+/+	+/+	+/+	+/+	+/+	+/+	+/+	+/+	+/+	+/+	+/+	+/+	+/+	+/+	+/+	+/+
LGTHL	GLYOXI-RXN	R02530	Lactoylglutathione lyase	b1651							+/
LIPAMPL			Lipoyl-adenylate protein ligase	b4386				-/											+/
LIPATPT	RXN-8654	R07770	Lipoate-ATP adenylate transferase	b4386				-/											+/
LIPOCT			Lipoyl(octanoyl) transferase	b0630				-/											+/
LIPOS	RXN0-949		Lipoate synthase	b0628				-/											+/
LPADSS	LIPIDADISACCHARIDESYNTH-RXN	R04606	Lipid A disaccaride synthase	b0182	+/+	+/+	+/+	+/+	+/+	+/+	+/+	+/+	+/+	+/+	+/+	+/+	+/+	+/+	+/+	+/+	+/+	+/+	+/+	+/+	+/+	+/+	+/+	+/+	+/+	+/+	+/+	+/+	+/+	+/+
LPLIPAL1A120pp			Lysophospholipase L1 (2-acylglycerophosphotidate, n-C12:0) (periplasm)	b0494				/-			+/
LPLIPAL1A180pp			Lysophospholipase L1 (2-acylglycerophosphotidate, n-C18:0) (periplasm)	b0494																												-/
LPLIPAL1A181pp			Lysophospholipase L1 (2-acylglycerophosphotidate, n-C18:1) (periplasm)	b0494	-/					-/													/-		-/
LPLIPAL1E141pp			Lysophospholipase L1 (2-acylglycerophosphoethanolamine, n-C14:1) (periplasm)	b0494														-/
LPLIPAL1E161pp			Lysophospholipase L1 (2-acylglycerophosphoethanolamine, n-C16:1) (periplasm)	b0494				-/
LPLIPAL1G120pp			Lysophospholipase L1 (2-acylglycerophosphoglycerol, n-C12:0) (periplasm)	b0494				/-			+/
LPLIPAL1G160pp			Lysophospholipase L1 (2-acylglycerophosphoglycerol, n-C16:0) (periplasm)	b0494							-/
LPLIPAL1G180pp			Lysophospholipase L1 (2-acylglycerophosphoglycerol, n-C18:0) (periplasm)	b0494											+/
LPLIPAL2A120			Lysophospholipase L2 (2-acylglycerophosphotidate, n-C12:0)	b3825							+/
LPLIPAL2A160			Lysophospholipase L2 (2-acylglycerophosphotidate, n-C16:0)	b3825							-/
LPLIPAL2A180			Lysophospholipase L2 (2-acylglycerophosphotidate, n-C18:0)	b3825					-/																							-/
LPLIPAL2A181			Lysophospholipase L2 (2-acylglycerophosphotidate, n-C18:1)	b3825	-/					-/								-/					/-
LPLIPAL2ATE161			Lysophospholipase L2 (acyltransferase, 2-acyl-glycerophosphoethanolamine, n-C16:1)	b3825				-/
LPLIPAL2ATE180			Lysophospholipase L2 (acyltransferase, 2-acyl-glycerophosphoethanolamine, n-C18:0)	b3825										/-									/-
LPLIPAL2ATE181			Lysophospholipase L2 (acyltransferase, 2-acyl-glycerophosphoethanolamine, n-C18:1)	b3825																			/-
LPLIPAL2ATG161			Lysophospholipase L2 (acyltransferase, 2-acyl-glycerophosphoglycerol, n-C16:1)	b3825				-/
LPLIPAL2ATG180			Lysophospholipase L2 (acyltransferase, 2-acyl-glycerophosphoglycerol, n-C18:0)	b3825																			/-
LPLIPAL2ATG181			Lysophospholipase L2 (acyltransferase, 2-acyl-glycerophosphoglycerol, n-C18:1)	b3825																			/-
LPLIPAL2E120			Lysophospholipase L2 (2-acylglycerophosphoethanolamine, n-C12:0)	b3825																					-/
LPLIPAL2E161			Lysophospholipase L2 (2-acylglycerophosphoethanolamine, n-C16:1)	b3825			-/
LPLIPAL2G120			Lysophospholipase L2 (2-acylglycerophosphoglycerol, n-C12:0)	b3825																														-/
LPLIPAL2G160			Lysophospholipase L2 (2-acylglycerophosphoglycerol, n-C16:0)	b3825							-/
LPLIPAL2G161			Lysophospholipase L2 (2-acylglycerophosphoglycerol, n-C16:1)	b3825				-/
LPLIPAL2G180			Lysophospholipase L2 (2-acylglycerophosphoglycerol, n-C18:0)	b3825																														-/
LPLIPAL2G181			Lysophospholipase L2 (2-acylglycerophosphoglycerol, n-C18:1)	b3825														+/
LSERDHr	RXN0-2201	R06126	L-serine dehydrogenase	b1539	-/									/-
LYSDC	LYSDECARBOX-RXN	R00462	Lysine decarboxylase	( b0186 or b4131 )	+/														/-
M1PD	MANNPDEHYDROG-RXN	R02703	Mannitol-1-phosphate 5-dehydrogenase	b3600																		+/+	-/
MACPD	MALONYL-ACPDECARBOX-RXN	R09482	Malonyl-ACP decarboxylase	b2323																												-/	+/
MALCOAMT	RXN-11475	R09543	Malonyl-CoA methyltransferase	b0777	+/+	+/+	+/+	+/+	+/+	+/+	+/+	+/+	+/+	+/+	+/+	+/+	+/+	+/+	+/+	+/+	+/+	+/+	+/+	+/+	+/+	+/+	+/+	+/+	+/+	+/+	+/+	+/+	+/+	+/+
MALDDH	1.1.1.83-RXN	R00215	Malate decarboxylating oxidoreductase (decarboxylating)	b1800																						-/					-/
MALS	MALSYN-RXN	R00472	Malate synthase	( b4014 or b2976 )	/+	/+	+/+	-/-	-/		-/	-/		-/	-/	-/	-/-	/+	+/+		-/	-/	-/	-/		/+	-/	/-	-/		-/	-/	-/
MAN1PT2	2.7.7.13-RXN	R00883	Mannose-1-phosphate guanylyltransferase (GDP)	b2049																								-/
MAN6PI	MANNPISOM-RXN	R01819	Mannose-6-phosphate isomerase	b1613				-/															+/+
MANAO	MANNONOXIDOREDUCT-RXN	R02454	Mannonate oxidoreductase	b4323												+/+							/-						/-	/+
MANPGH	RXN0-5216	R09645	2-O-alpha-mannosyl-6-phosphate-D-glycerate hydrolase	b0732							+/																		-/				+/
MCITD	2-METHYLCITRATE-DEHYDRATASE-RXN	R04424	2-methylcitrate dehydratase	b0334																			/-									-/
MCITL2	METHYLISOCITRATE-LYASE-RXN	R00409	Methylisocitrate lyase	b0331													-/						/-									-/
MCITS	2-METHYLCITRATE-SYNTHASE-RXN	R00931	2-methylcitrate synthase	b0333																			/-									-/
MCOATA	MALONYL-COA-ACP-TRANSACYL-RXN	R01626	Malonyl-CoA-ACP transacylase	( b1094 and b1092 )	/+	/+	/+	/+	/+	/+	/+	/+	/+	/+	/+	/+	/+	/+	/+	/+	/+	/+	/+	/+	/+	/+	/+	/+	/+	/+	/+	/+	/+	/+
MCTP1App			Murein crosslinking transpeptidase 1A:(A2pm->D-ala) (periplasm)	(( b0635 and b0084 and b3396 ) or ( b0635 and b0084 and b0149 ))	+/+	+/+	+/+	+/+	+/+	+/+	+/+	+/+	+/+	+/+	+/+	+/+	+/+	+/+	+/+	+/+	+/+	+/+	+/+	+/+	+/+	+/+	+/+	+/+	+/+	+/+	+/+	+/+	+/+	+/+
MDH	MALATE-DEH-RXN	R00342	Malate dehydrogenase	b3236	+/+	/+	+/+	/+	/+	+/+	/+	/+	/+	/+	/+	/+	/+	/+	+/+	+/+	/+	+/+	/+	+/+	/-	+/+	/+	+/+	/+	+/+	/+	/+	/+	+/+
MDH2	MALATE-DEHYDROGENASE-ACCEPTOR-RXN		Malate dehydrogenase (ubiquinone 8 as acceptor)	b2210	/-	/+																	/-	/-						/+		/+
MDH3	MALATE-DEHYDROGENASE-ACCEPTOR-RXN		Malate dehydrogenase (menaquinone 8 as acceptor)	b2210			+/				-/			-/															-/
ME1	1.1.1.39-RXN	R00214	Malic enzyme (NAD)	b1479	-/-		-/			+/+									-/	+/+				-/	+/+			-/		+/+				/-
ME2	MALIC-NADP-RXN	R00216	Malic enzyme (NADP)	b2463	-/		+/			/+										/+					/-					/+				+/+
MECDPDH5			2C-methyl-D-erythritol 2,4 cyclodiphosphate dehydratase	(( b2515 and b2895 ) or ( b2515 and b0684 ))	+/+	+/+	+/+	+/+	+/+	+/+	+/+	+/+	+/+	+/+	+/+	+/+	+/+	+/+	+/+	+/+	+/+	+/+	+/+	+/+	+/+	+/+	+/+	+/+	+/+	+/+	+/+	+/+	+/+	+/+
MECDPS	RXN0-302	R05637	2-C-methyl-D-erythritol 2,4-cyclodiphosphate synthase	b2746	+/+	+/+	+/+	+/+	+/+	+/+	+/+	+/+	+/+	+/+	+/+	+/+	+/+	+/+	+/+	+/+	+/+	+/+	+/+	+/+	+/+	+/+	+/+	+/+	+/+	+/+	+/+	+/+	+/+	+/+
MEPCT	2.7.7.60-RXN	R05633	2-C-methyl-D-erythritol 4-phosphate cytidylyltransferase	b2747	+/+	+/+	+/+	+/+	+/+	+/+	+/+	+/+	+/+	+/+	+/+	+/+	+/+	+/+	+/+	+/+	+/+	+/+	+/+	+/+	+/+	+/+	+/+	+/+	+/+	+/+	+/+	+/+	+/+	+/+
METAT	S-ADENMETSYN-RXN	R00177	Methionine adenosyltransferase	b2942	+/+	+/+	+/+	+/+	+/+	+/+	+/+	+/+	+/+	+/+	+/+	+/+	+/+	+/+	+/+	+/+	+/+	+/+	+/+	+/+	+/+	+/+	+/+	+/+	+/+	+/+	+/+	+/+	+/+	+/+
METGLCUR	BETA-GLUCURONID-RXN		1-O-Methyl-Beta-D-glucuronidase	b1617					/-
METOX1s			Methionine oxidation (spontaneous)	s0001					/-																				/-			-/
METOX2s	RXN0-7188		Methionine oxidation 2 (spontaneous)	s0001							-/
METS	HOMOCYSMETB12-RXN	R00946	Methionine synthase	( b4019 or b3829 )	+/+	+/+	+/+	+/+	+/+	+/+	+/+	+/+	+/+	+/+	+/+	+/+	+/+	+/+	+/+	+/+	+/+	+/+	+/+	+/+	+/+	+/+	+/+	+/+	+/+	+/+	+/+	+/+	+/+	+/+
METSOXR1		R02025	L-methionine-S-oxide reductase	(( b2582 and b4219 ) or ( b3781 and b4219 ) or ( b3551 and b2582 ) or ( b3551 and b3781 ))					/-																				/-			-/
MGSA	METHGLYSYN-RXN	R01016	Methylglyoxal synthase	b0963		-/		/-				-/												/-			-/				-/	/+	/+
MICITDr	4.2.1.99-RXN	R04425	2-methylisocitrate dehydratase	b0118																			/-									-/
MLDCP2Bpp			Murein L,D-carboxypeptidase (murein4p3p) (periplasm)	( b1113 or b0819 or b1990 or b1678 or b0925 )													+/
MLTG2	MALTET-RXN		Maltodextrin glucosidase (maltotetraose)	b0403			-/						-/
MLTG3	RXN-14281		Maltodextrin glucosidase (maltopentaose)	b0403																												-/
MLTG4	RXN-14282		Maltodextrin glucosidase (maltohexaose)	b0403										+/-																		-/
MLTG5	RXN-14283		Maltodextrin glucosidase (maltoheptaose)	b0403																												-/
MLTGY2pp			Murein lytic transglycosylase (murein4p3p) (periplasm)	( b2963 or b4392 or b2813 or b2701 or b1193 or b2558 or b0211 or b1097 )													+/
MLTGY3pp			Murein lytic transglycosylase (murein3p3p) (periplasm)	( b4392 or b2813 or b2701 or b1193 or b2963 or b2558 or b0211 or b1097 )													+/													-/
MLTP1	RXN-14284		Maltodextrin phosphorylase (maltopentaose)	b3417				-/			+/			/-							/-
MLTP2	RXN-14285		Maltodextrin phosphorylase (maltohexaose)	b3417				-/					-/						+/
MLTP3	RXN-14286		Maltodextrin phosphorylase (maltoheptaose)	b3417							+/										/-
MMCD	RXN0-310	R00923	Methylmalonyl-CoA decarboxylase	b2919	-/
MMM			Methylmalonyl-CoA mutase	b2917	-/
MN6PP			Mannose 6-phosphate phosphatase	( b0822 or b1727 or b3697 or b3826 )							+/					-/											-/
MNNH	MANNONDEHYDRAT-RXN	R05606	D-mannonate hydrolyase	b4322												+/+							/-						/-	/+
MOAT	KDOTRANS-RXN	R04658	3-deoxy-D-manno-octulosonic acid transferase	b3633	+/+	+/+	+/+	+/+	+/+	+/+	+/+	+/+	+/+	+/+	+/+	+/+	+/+	+/+	+/+	+/+	+/+	+/+	+/+	+/+	+/+	+/+	+/+	+/+	+/+	+/+	+/+	+/+	+/+	+/+
MOAT2	KDOTRANS2-RXN	R05074	3-deoxy-D-manno-octulosonic acid transferase	b3633	+/+	+/+	+/+	+/+	+/+	+/+	+/+	+/+	+/+	+/+	+/+	+/+	+/+	+/+	+/+	+/+	+/+	+/+	+/+	+/+	+/+	+/+	+/+	+/+	+/+	+/+	+/+	+/+	+/+	+/+
MOHMT	3-CH3-2-OXOBUTANOATE-OH-CH3-XFER-RXN	R01226	3-methyl-2-oxobutanoate hydroxymethyltransferase	b0134	+/+	+/+	+/+	+/+	+/+	+/+	+/+	+/+	+/+	+/+	+/+	+/+	+/+	+/+	+/+	+/+	+/+	+/+	+/+	+/+	+/+	+/+	+/+	+/+	+/+	+/+	+/+	+/+	+/+	+/+
MOX	MALATE-DEHYDROGENASE-ACCEPTOR-RXN	R00360	Malate oxidase		/-		/-	+/-	+/	+/	/-			+/-	+/	/-	/-	+/-	+/-	+/	+/	+/-	+/	+/-	/-	+/-			+/-	+/	/-	/+	+/
MTHFC	METHENYLTHFCYCLOHYDRO-RXN	R01655	Methenyltetrahydrofolate cyclohydrolase	b0529		+/+	/+	+/+	/+	/+	+/+	/+	+/+	+/+	+/+	/+	+/+	/+	/+	/+	+/+	+/+	+/+	+/+	-/+	/+	+/+	/+	+/+	+/+	/+	+/+	+/+	/+
MTHFD	METHYLENETHFDEHYDROG-NADP-RXN	R01220	Methylenetetrahydrofolate dehydrogenase (NADP)	b0529		+/+	/+	+/+	/+	/+	+/+	/+	+/+	+/+	+/+	/+	+/+	/+	/+	/+	+/+	+/+	+/+	+/+	-/+	/+	+/+	/+	+/+	+/+	/+	+/+	+/+	/+
MTHFR2	RXN-22438	R07168	5,10-methylenetetrahydrofolate reductase (NADH)	b3941	+/+	+/+	+/+	+/+	+/+	+/+	+/+	+/+	+/+	+/+	+/+	+/+	+/+	+/+	+/+	+/+	+/+	+/+	+/+	+/+	+/+	+/+	+/+	+/+	+/+	+/+	+/+	+/+	+/+	+/+
NADDP	NADPYROPHOSPHAT-RXN	R00103	NAD diphosphatase	( b3996 or b2411 )																												-/
NADH10	RXN0-7123		NADH dehydrogenase (menaquinone-8 & 0 protons)	( b1109 or b3713 or b0046 or b1004 )				/-	/-														+/									-/		-/
NADH5			NADH dehydrogenase (ubiquinone-8 )	( b1109 or b0046 or b3713 or b1004 )	/-	/+																	/-	/-						/+		/+
NADH9			NADH dehydrogenase (demethylmenaquinone-8 & 0 protons)	( b1109 or b1004 or b0046 or b3713 )					/-											/-			-/					-/
NADHHR			NADH hydratase	( s0001 or b1779 )			-/		+/
NADHPO	NADH-PEROXIDASE-RXN	R00090	NADH peroxidase	( b0606 and b0605 )	-/		/-	+/-	+/-	+/	/-			+/-	+/		/-	+/-	+/-	+/	+/-	+/-	+/	+/-		+/-			+/-	+/	/-	/+	+/
NADHXD			NADHX dehydratase	b4167			-/
NADHXE			NADHX epimerase	b4167			-/		+/-
NADK	NAD-KIN-RXN	R00104	NAD kinase	b2615	+/+	+/+	+/+	+/+	+/+	+/+	+/+	+/+	+/+	+/+	+/+	+/+	+/+	+/+	+/+	+/+	+/+	+/+	+/+	+/+	+/+	+/+	+/+	+/+	+/+	+/+	+/+	+/+	+/+	+/+
NADN		R00102	NAD nucleosidase											-/
NADPHHR			NADPH hydratase	( s0001 or b1779 )		+/												-/
NADPHHS			NADPH hydratase	( b1779 or s0001 )	-/
NADPHQR2			NADPH Quinone Reductase (Ubiquinone-8)	b3028				-/											-/											/+
NADPHQR3	RXN0-271		NADPH Quinone Reductase (Menaquinone-8)	b3028							-/				/-				-/
NADPHQR4	RXN0-271		NADPH Quinone Reductase (2-Demethylmenaquinone-8)	b3028										-/	/-
NADPHXD			NADPHX dehydratase	b4167		+/												-/
NADPHXE			NADPHX epimerase	b4167		+/												-/
NADPPPS	RXN-5822	R00118	NADP phosphatase															+/
NADS1	NAD-SYNTH-NH3-RXN	R00189	NAD synthase (nh3)	b1740	+/+	+/+	+/+	+/+	+/+	+/+	+/+	+/+	+/+	+/+	+/+	+/+	+/+	+/+	+/+	+/+	+/+	+/+	+/+	+/+	+/+	+/+	+/+	+/+	+/+	+/+	+/+	+/+	+/+	+/+
NADTRHD	PYRNUTRANSHYDROGEN-RXN	R00112	NAD transhydrogenase	b3962	+/+	/+	/+	/+	-/+		/+	-/+		/+	/+	-/+	/+		/+	-/+	-/+	/+	/+	/+	/+	-/+	/+	/+	-/+	/+	/+	-/+	/+
NDP7	RXN-12197	R00155	Nucleoside diphosphatase UDP	b3614			-/																+/
NDPK1	GDPKIN-RXN	R00330	Nucleoside-diphosphate kinase (ATP:GDP)	( b0474 or b2518 )	+/+	-/	+/+	/+		+/+		-/		/+	/+	-/	/-	+/+	+/+	+/+		/+	/+	/+	/+	+/+	-/	-/	/-	+/+	-/			+/+
NDPK2	UDPKIN-RXN	R00156	Nucleoside-diphosphate kinase (ATP:UDP)	( b0474 or b2518 )	+/+	-/	/+	/+		+/+		-/	-/	/+	/+	-/	/-	+/+	+/+	+/+		/+	+/+	/+	/+	+/+	-/	-/	+/-	+/+	-/			+/+
NDPK3	CDPKIN-RXN	R00570	Nucleoside-diphosphate kinase (ATP:CDP)	( b2518 or b0474 )	+/+	-/	+/+	/+		+/+		-/	-/	/+	/+	-/	+/-	+/+	+/+	+/+		/+	/+	/+	/+	+/+	-/	-/	+/-	+/+	-/			+/+
NDPK4	DTDPKIN-RXN	R02093	Nucleoside-diphosphate kinase (ATP:dTDP)	( b0474 or b2518 )	+/+	-/	+/+	/+		+/+		-/		/+	/+	-/	/-	+/+	+/+	+/+		/+	+/-	/+	+/-	+/+	-/	-/	+/-	+/+	-/			+/+
NDPK5	DGDPKIN-RXN	R01857	Nucleoside-diphosphate kinase (ATP:dGDP)	( b0474 or b2518 )	/+		/+											/-	/-						+/
NDPK6	DUDPKIN-RXN	R02331	Nucleoside-diphosphate kinase (ATP:dUDP)	( b0474 or b2518 )	/+													/-	/+		/-				+/
NDPK7	DCDPKIN-RXN	R02326	Nucleoside-diphosphate kinase (ATP:dCDP)	( b0474 or b2518 )	/+		/+	/-									/-	/-	/+					/-	+/
NHFRBO		R02492	NADH:flavorubredoxin oxidoreductase	( b2711 and b2710 )																			-/-
NMNN	NMNNUCLEOSID-RXN		NMN nucleosidase												-/
NNAM	NICOTINAMID-RXN	R01268	Nicotinamidase	b1768																		/-
NNATr	NICONUCADENYLYLTRAN-RXN	R03005	Nicotinate-nucleotide adenylyltransferase	b0639	+/+	+/+	+/+	+/+	+/+	+/+	+/+	+/+	+/+	+/+	+/+	+/+	+/+	+/+	+/+	+/+	+/+	+/+	+/+	+/+	+/+	+/+	+/+	+/+	+/+	+/+	+/+	+/+	+/+	+/+
NNDPR	QUINOPRIBOTRANS-RXN	R03348	Nicotinate-nucleotide diphosphorylase (carboxylating)	b0109	+/+	+/+	+/+	+/+	+/+	+/+	+/+	+/+	+/+	+/+	+/+	+/+	+/+	+/+	+/+	+/+	+/+	+/+	+/+	+/+	+/+	+/+	+/+	+/+	+/+	+/+	+/+	+/+	+/+	+/+
NODOx	R621-RXN	R05724	Nitric oxide dioxygenase	b2552																			/-
NODOy	R621-RXN	R05725	Nitric oxide dioxygenase	b2552							+/														+/
NTD1	RXN-14143	R02102	5'-nucleotidase (dUMP)	( b2744 or b4374 or b2291 or b2361 )							-/							-/	-/				+/
NTD10	XMPXAN-RXN	R02719	5'-nucleotidase (XMP)	b2744																								-/			+/
NTD10pp	XMPXAN-RXN	R02719	5'-nucleotidase (XMP)	( b4055 or b0480 )				/-																				-/
NTD11	RXN-7607	R01126	5'-nucleotidase (IMP)	( b2744 or b3399 )	-/	-/	-/	-/	-/	-/	-/	-/	-/	-/	-/	-/	-/	-/	-/	-/	-/	-/	-/	-/		-/	-/	-/	-/	-/	-/	-/	-/	-/
NTD11pp	RXN-7607	R01126	5'-nucleotidase (IMP)	( b0480 or b4055 )											-/														-/
NTD12pp			5'-nucleotidase (dIMP) (periplasm)	( b0480 or b4055 )																								/-
NTD1pp	RXN-14143	R02102	5'-nucleotidase (dUMP)	( b0480 or b4055 )																						-/
NTD2pp	RXN-14025	R00963	5'-nucleotidase (UMP)	( b4055 or b0480 or b0383 )												-/			-/
NTD3pp	RXN0-5292	R01664	5'-nucleotidase (dCMP)	( b0480 or b4055 )														-/
NTD4	RXN-14026	R00511	5'-nucleotidase (CMP)	( b2744 or b0675 )			-/								+/				-/
NTD4pp	RXN-14026	R00511	5'-nucleotidase (CMP)	( b0480 or b4055 or b0383 )				-/														/-
NTD5pp	THYMIDYLATE-5-PHOSPHATASE-RXN	R01569	5'-nucleotidase (dTMP)	( b4055 or b0480 )									-/
NTD6	RXN-14161	R02088	5'-nucleotidase (dAMP)	( b2744 or b2291 or b2361 )																												-/
NTD6pp	RXN-14161	R02088	5'-nucleotidase (dAMP)	( b0480 or b4055 )										-/																	-/
NTD7	AMP-DEPHOSPHORYLATION-RXN	R00183	5'-nucleotidase (AMP)	( b2744 or b2361 or b3399 or b0675 )				-/							/-
NTD7pp	AMP-DEPHOSPHORYLATION-RXN	R00183	5'-nucleotidase (AMP)	( b0480 or b4055 or b0383 )		-/																	-/
NTD8	RXN-14142	R01968	5'-nucleotidase (dGMP)	( b2744 or b2291 or b3399 or b2361 )													-/															-/
NTD8pp	RXN-14142	R01968	5'-nucleotidase (dGMP)	( b4055 or b0480 )																					-/
NTD9	RXN-7609	R01227	5'-nucleotidase (GMP)	( b2744 or b3399 or b2361 or b0675 )		-/
NTD9pp	RXN-7609	R01227	5'-nucleotidase (GMP)	( b0480 or b4055 or b0383 )																		/-
NTP10	RXN0-5073	R00719	Nucleoside-triphosphatase (ITP)	( b4161 or b4394 )												+/										-/
NTP3pp	RXN0-5462	R00335	Nucleoside-triphosphatase (GTP) (periplasm)	b0980															-/
NTP5	RXN-12195	R00569	Nucleoside-triphosphatase (CTP)	b4161																										/+
NTPP1	RXN0-385	R01855	Nucleoside triphosphate pyrophosphorylase (dgtp)	( b0099 or b2781 )											-/				+/
NTPP11	RXN0-1603	R02720	Nucleoside triphosphate pyrophosphorylase (xtp)	b2954			-/																					-/					-/
NTPP4	RXN0-383	R00515	Nucleoside triphosphate pyrophosphorylase (ctp)	( b1759 or b2781 )				-/
NTPP5	RXN0-384		Nucleoside triphosphate pyrophosphorylase (datp)	( b1865 or b2781 )			-/
NTPTP1	DGTPTRIPHYDRO-RXN	R01856	Nucleoside triphosphate tripolyhydrolase	b0160													-/		-/
NTRIR2x	RXN-13854	R00787	Nitrite Reductase (NADH)	( b3366 and b3365 )																				/-
OAADC	OXALODECARB-RXN	R00217	Oxaloacetate decarboxylase	b1850						+/															+/+					+/
OBTFL	KETOBUTFORMLY-RXN	R06987	2-Oxobutanoate formate lyase	((( b0902 and b0903 ) and b2579 ) or ( b0902 and b0903 ) or ( b0902 and b3114 ))											-/		-/		-/
OCBT	ORNCARBAMTRANSFER-RXN	R01398	Ornithine carbamoyltransferase	( b4254 or b0273 )	+/+	+/+	+/+	+/+	+/+	+/+	+/+	+/+	+/+	+/+	+/+	+/+	+/+	+/+	+/+	+/+	+/+	+/+	+/+	+/+	+/+	+/+	+/+	+/+	+/+	+/+	+/+	+/+	+/+	+/+
OCTDPS	RXN-8992	R09248	Octaprenyl pyrophosphate synthase	b3187	+/+	+/+	+/+	+/+	+/+	+/+	+/+	+/+	+/+	+/+	+/+	+/+	+/+	+/+	+/+	+/+	+/+	+/+	+/+	+/+	+/+	+/+	+/+	+/+	+/+	+/+	+/+	+/+	+/+	+/+
OGMEACPD	RXN-11477	R10117	3-Oxo-glutaryl-[ACP] methyl ester dehydratase	b0180	+/+	+/+	+/+	+/+	+/+	+/+	+/+	+/+	+/+	+/+	+/+	+/+	+/+	+/+	+/+	+/+	+/+	+/+	+/+	+/+	+/+	+/+	+/+	+/+	+/+	+/+	+/+	+/+	+/+	+/+
OGMEACPR	RXN-11476		3-Oxo-glutaryl-[ACP] methyl ester reductase	b1093	+/+	+/+	+/+	+/+	+/+	+/+	+/+	+/+	+/+	+/+	+/+	+/+	+/+	+/+	+/+	+/+	+/+	+/+	+/+	+/+	+/+	+/+	+/+	+/+	+/+	+/+	+/+	+/+	+/+	+/+
OGMEACPS	RXN-11474	R02768	3-Oxo-glutaryl-[ACP] methyl ester synthase	b1091	+/+	+/+	+/+	+/+	+/+	+/+	+/+	+/+	+/+	+/+	+/+	+/+	+/+	+/+	+/+	+/+	+/+	+/+	+/+	+/+	+/+	+/+	+/+	+/+	+/+	+/+	+/+	+/+	+/+	+/+
OHPBAT	PSERTRANSAMPYR-RXN	R05085	O-Phospho-4-hydroxy-L-threonine:2-oxoglutarate aminotransferase	b0907	+/+	+/+	+/+	+/+	+/+	+/+	+/+	+/+	+/+	+/+	+/+	+/+	+/+	+/+	+/+	+/+	+/+	+/+	+/+	+/+	+/+	+/+	+/+	+/+	+/+	+/+	+/+	+/+	+/+	+/+
OMCDC	RXN-7800	R01652	2-Oxo-4-methyl-3-carboxypentanoate decarboxylation	s0001	+/+	+/+	+/+	+/+	+/+	+/+	+/+	+/+	+/+	+/+	+/+	+/+	+/+	+/+	+/+	+/+	+/+	+/+	+/+	+/+	+/+	+/+	+/+	+/+	+/+	+/+	+/+	+/+	+/+	+/+
OMMBLHX3			2-Octaprenyl-3-methyl-6-methoxy-1,4-benzoquinol hydroxylase (anaerobic)		-/						+/	-/																	-/
OMMBLHXy	OCTAPRENYL-METHYL-METHOXY-BENZOQ-OH-RXN		2-Octaprenyl-3-methyl-6-methoxy-1,4-benzoquinol hydroxylase (NADPHl)	b0662	-/						+/	-/																	-/
OMPDC	OROTPDECARB-RXN	R00965	Orotidine-5'-phosphate decarboxylase	b1281	+/+	+/+	+/+	+/+	+/+	+/+	+/+	+/+	+/+	+/+	+/+	+/+	+/+	+/+	+/+	+/+	+/+	+/+	+/+	+/+	+/+	+/+	+/+	+/+	+/+	+/+	+/+	+/+	+/+	+/+
OP4ENH	2-OXOPENT-4-ENOATE-HYDRATASE-RXN		2-oxopent-4-enoate hydratase	b0350																			/-
OPHBDC	3-OCTAPRENYL-4-OHBENZOATE-DECARBOX-RXN	R04986	Octaprenyl-hydroxybenzoate decarboxylase	b3843	+/+	+/+	+/+	+/+	+/+	+/+	+/+	+/+	+/+	+/+	+/+	+/+	+/+	+/+	+/+	+/+	+/+	+/+	+/+	+/+	+/+	+/+	+/+	+/+	+/+	+/+	+/+	+/+	+/+	+/+
OPHHX3			2-Octaprenylphenol hydroxylase (anaerobic)		+/+	+/+	+/+	+/+	+/+	+/+	+/+	+/+	+/+	+/+	+/+	+/+	+/+	+/+	+/+	+/+	/+	/+	+/+	+/+	+/+	+/+	+/+	+/+	/+	+/+	+/+	/+	+/+	+/+
OPHHXy	2-OCTAPRENYLPHENOL-HYDROX-RXN		2-Octaprenylphenol hydroxylase (NADPH)	b2906			/-	+/-	+/-	+/	/-	/-		+/-	+/	+/-	/-	+/-	+/-	+/	+/-	+/-	+/	+/-	+/-	+/-		+/	+/-	+/	/-		+/
OPMEACPD	RXN-11481	R10121	3-Oxo-pimeloyl-[ACP] methyl ester dehydratase	b0180	+/+	+/+	+/+	+/+	+/+	+/+	+/+	+/+	+/+	+/+	+/+	+/+	+/+	+/+	+/+	+/+	+/+	+/+	+/+	+/+	+/+	+/+	+/+	+/+	+/+	+/+	+/+	+/+	+/+	+/+
OPMEACPR	RXN-11476	R10120	3-Oxo-pimeloyl-[ACP] methyl ester reductase	b1093	+/+	+/+	+/+	+/+	+/+	+/+	+/+	+/+	+/+	+/+	+/+	+/+	+/+	+/+	+/+	+/+	+/+	+/+	+/+	+/+	+/+	+/+	+/+	+/+	+/+	+/+	+/+	+/+	+/+	+/+
OPMEACPS	RXN-11479		3-Oxo-pimeloyl-[ACP] methyl ester synthase	b2323	+/+	+/+	+/+	+/+	+/+	+/+	+/+	+/+	+/+	+/+	+/+	+/+	+/+	+/+	+/+	+/+	+/+	+/+	+/+	+/+	+/+	+/+	+/+	+/+	+/+	+/+	+/+	+/+	+/+	+/+
ORNDC	ORNDECARBOX-RXN	R00670	Ornithine Decarboxylase	( b2965 or b0693 )															-/				/-
ORPT	OROPRIBTRANS-RXN	R01870	Orotate phosphoribosyltransferase	b3642	+/+	+/+	+/+	+/+	+/+	+/+	+/+	+/+	+/+	+/+	+/+	+/+	+/+	+/+	+/+	+/+	+/+	+/+	+/+	+/+	+/+	+/+	+/+	+/+	+/+	+/+	+/+	+/+	+/+	+/+
OXAMTC	OXAMATE-CARBAMOYLTRANSFERASE-RXN	R02937	Oxamate transcarbamoylase	b0518		+/+	-/
OXCOAHDH	RXN0-6511		Oxepin-CoA hydrolase/ 3-oxo-5,6-dehydrosuberyl-CoA semialdehyde dehydrogenase (NADP+)	b1387																												-/
OXDHCOAT	RXN0-6512		3-oxo-5,6-dehydrosuberyl-CoA thiolase	( b1397 and b1394 )																												-/
P5CD	PYRROLINECARBDEHYDROG-RXN	R00707	1-pyrroline-5-carboxylate dehydrogenase	b1014																			-/	-/
P5CR	PYRROLINECARBREDUCT-RXN	R01251	Pyrroline-5-carboxylate reductase	b0386	+/+	+/+	+/+	+/+	+/+	+/+	+/+	+/+	+/+	+/+	+/+	+/+	+/+	+/+	+/+	+/+	+/+	+/+	+/+	+/+	+/+	+/+	+/+	+/+	+/+	+/+	+/+	+/+	+/+	+/+
PACCOAE			Ring 1,2-phenylacetyl-CoA epoxidase (NADPH)	( b1391 and b1388 and b1392 and b1389 and b1390 )																												-/
PACOAT			Phenylacetyl-CoA thioesterase	b1396							+/																					-/
PAI2I	RXN-15216	R10939	Phospho-AI-2 isomerase	b1518	+/+	+/+	+/+	+/+	+/+	+/+	+/+	+/+	+/+	+/+	+/+	+/+	+/+	+/+	+/+	+/+	+/+	+/+	+/+	+/+	+/+	+/+	+/+	+/+	+/+	+/+	+/+	+/+	+/+	+/+
PAI2T	RXN-15943	R11182	3-hydroxy-2,4-pentadione 5-phosphate thiolase	b1517	+/+	+/+	+/+	+/+	+/+	+/+	+/+	+/+	+/+	+/+	+/+	+/+	+/+	+/+	+/+	+/+	+/+	+/+	+/+	+/+	+/+	+/+	+/+	+/+	+/+	+/+	+/+	+/+	+/+	+/+
PANTS	PANTOATE-BETA-ALANINE-LIG-RXN	R02473	Pantothenate synthase	b0133	+/+	+/+	+/+	+/+	+/+	+/+	+/+	+/+	+/+	+/+	+/+	+/+	+/+	+/+	+/+	+/+	+/+	+/+	+/+	+/+	+/+	+/+	+/+	+/+	+/+	+/+	+/+	+/+	+/+	+/+
PAPA120			Phosphatidate phosphatase (n-C12:0)	b1278			+/							-/
PAPA120pp			Phosphatidate phosphatase (periplasmic, n-C12:0)	b1278			+/							-/
PAPA140			Phosphatidate phosphatase (n-C14:0)	b1278				/-						-/			-/
PAPA140pp			Phosphatidate phosphatase (periplasmic, n-C14:0)	b1278				/-						-/			-/
PAPA141			Phosphatidate phosphatase (n-C14:1)	b1278	-/																					-/
PAPA141pp			Phosphatidate phosphatase (periplasmic, n-C14:1)	b1278	-/																					-/
PAPA161			Phosphatidate phosphatase (n-C16:1)	b1278																			-/
PAPA161pp			Phosphatidate phosphatase (periplasmic, n-C16:1)	b1278																				-/
PAPA180			Phosphatidate phosphatase (n-C18:0)	b1278				-/											-/						-/
PAPA181			Phosphatidate phosphatase (n-C18:1)	b1278										-/				-/
PAPA181pp			Phosphatidate phosphatase (periplasmic, n-C18:1)	b1278										-/				-/
PAPPT3	PHOSNACMURPENTATRANS-RXN	R05629	Phospho-N-acetylmuramoyl-pentapeptide-transferase (meso-2,6-diaminopimelate)	b0087	+/+	+/+	+/+	+/+	+/+	+/+	+/+	+/+	+/+	+/+	+/+	+/+	+/+	+/+	+/+	+/+	+/+	+/+	+/+	+/+	+/+	+/+	+/+	+/+	+/+	+/+	+/+	+/+	+/+	+/+
PAPSR	1.8.4.8-RXN	R02021	Phosphoadenylyl-sulfate reductase (thioredoxin)	(( b2582 and b2762 ) or ( b3781 and b2762 ))	+/+	+/+	+/+	+/+	+/+	+/+	+/+	+/+	+/+	+/+	+/+	+/+	+/+	+/+	+/+	+/+	+/+	+/+	+/+	+/+	+/+	+/+	+/+	+/+	+/+	+/+	+/+	+/+	+/+	+/+
PAPSR2			Phosphoadenylyl-sulfate reductase (glutaredoxin)	(( b3610 and b2762 ) or ( b0849 and b2762 ) or ( b1064 and b2762 ) or ( b1654 and b2762 ))													-/			-/
PDH	PYRUVDEH-RXN	R00209	Pyruvate dehydrogenase	( b0115 and b0116 and b0114 )	-/-	/+	+/+	/+	/+	+/+	/+	/+	/+	/+	/+	+/+	/+	/+	+/+	+/+	+/+	/+	/+	+/+	+/+	+/+	+/+	+/+	/+	+/+	/+	+/+	/+	+/+
PDX5PO2			Pyridoxine 5'-phosphate oxidase (anaerboic		+/+	+/+	+/+	+/+	/+	+/+	/+	/+	+/+	/+	/+	/+	+/+	/+	+/+	+/+	/+	/+	/+	+/+	+/+	+/+	+/+	+/+	/+	+/+	+/+	+/+	/+	+/+
PDX5POi	PNPOXI-RXN	R00278	Pyridoxine 5'-phosphate oxidase	b1638	/-			/-			/-	/-		/-	/-	/-	/-	/-						/-	/-	/-				/+		/+
PDX5PS	PDXJ-RXN	R05838	Pyridoxine 5'-phosphate synthase	( b2564 and b0052 )	+/+	+/+	+/+	+/+	+/+	+/+	+/+	+/+	+/+	+/+	+/+	+/+	+/+	+/+	+/+	+/+	+/+	+/+	+/+	+/+	+/+	+/+	+/+	+/+	+/+	+/+	+/+	+/+	+/+	+/+
PDXPP	RXN-14181	R01911	Pyridoxine 5-phosphate phosphatase	b0766																-/						+/
PEAMNOpp		R02613	Phenethylamine oxidase	b1386										/-									/-
PERD	ERYTHRON4PDEHYDROG-RXN	R04210	Erythronate 4-phosphate (4per) dehydrogenase	b2320	+/+	+/+	+/+	+/+	+/+	+/+	+/+	+/+	+/+	+/+	+/+	+/+	+/+	+/+	+/+	+/+	+/+	+/+	+/+	+/+	+/+	+/+	+/+	+/+	+/+	+/+	+/+	+/+	+/+	+/+
PFK	6PFRUCTPHOS-RXN	R04779	Phosphofructokinase	( b3916 or b1723 )				/-						+/+	+/+		-/					+/+	+/+	+/+					/+
PFK_2	TAGAKIN-RXN	R03236	Phosphofructokinase	b3916			+/	/-
PFK_3	RXN0-6541	R01843	Phosphofructokinase (s7p)	b3916				+/+						+/+	+/+		-/		-/			+/+	+/+	/+			/-		+/+			/+
PFL	PYRUVFORMLY-RXN	R00212	Pyruvate formate lyase	(( b0902 and b0903 ) or ( b0902 and b3114 ) or ( b3951 and b3952 ) or (( b0902 and b0903 ) and b2579 ))	/-	/+	-/	/-			/-	/-		/-	/-	/-	/-	/-			/+			/-	/-			-/	/-	/+		/+		/-
PGAMT	5.4.2.10-RXN	R02060	Phosphoglucosamine mutase	b3176	+/+	+/+	+/+	+/+	+/+	+/+	+/+	+/+	+/+	+/+	+/+	+/+	+/+	+/+	+/+	+/+	+/+	+/+	+/+	+/+	+/+	+/+	+/+	+/+	+/+	+/+	+/+	+/+	+/+	+/+
PGCD	PGLYCDEHYDROG-RXN	R01513	Phosphoglycerate dehydrogenase	b2913	/+	/+	/+	/+	/+	/+	/+	/+	/+	/+	/+	/+	+/+	/+	/+	/+	/+	/+	/+	/+	/+	/+	/+	/+	/+	+/+	/+	/+	/+	/+
PGI	PGLUCISOM-RXN	R02740	Glucose-6-phosphate isomerase	b4025		+/+	-/	/+	/+		+/+	-/	-/	/+	+/+	-/	-/-	-/	-/		/+	/+	/+	/+	-/	-/	/+	-/	/+		/+	/+	/+	-/
PGK	PHOSGLYPHOS-RXN	R01512	Phosphoglycerate kinase	b2926	/+	+/+	+/+	+/+	+/+	+/+	+/+	+/+	+/+	+/+	+/+	+/+	+/+	+/+	+/+	+/+	+/+	+/+	+/+	+/+	+/+	+/+	+/+	/+	+/+	+/+	+/+	+/+	+/+	/+
PGL	6PGLUCONOLACT-RXN	R02035	6-phosphogluconolactonase	b0767		+/+	-/	/+	/+		/+	-/	-/	/+	/+	-/	-/-	-/	-/		/+	/+	/+	/+	-/	-/	/+	-/	/+		/+	/+	/+	-/
PGM	3PGAREARR-RXN	R01518	Phosphoglycerate mutase	( b0755 or b3612 )	/+	+/+	/+	+/+	+/+	/+	+/+	+/+	+/+	+/+	+/+	+/+	+/+	/+	/+	/+	+/+	+/+	+/+	+/+	/+	+/+	+/+		+/+	+/+	+/+	+/+	+/+	/+
PGMT	PHOSPHOGLUCMUT-RXN	R08639	Phosphoglucomutase	( b2690 or b0688 or b1317 )				-/			+/+										+/+		-/
PGPP120pp	PGPPHOSPHA-RXN		Phosphatidylglycerol phosphate phosphatase (periplasm, n-C14:0)	( b0418 or b1278 )															-/
PGPP141pp			Phosphatidylglycerol phosphate phosphatase (periplasm, n-C14:1)	( b0418 or b1278 )																						-/
PGPP160	PGPPHOSPHA-RXN		Phosphatidylglycerol phosphate phosphatase (n-C16:0)	( b0418 or b1278 )															+/
PGPP160pp	PGPPHOSPHA-RXN		Phosphatidylglycerol phosphate phosphatase (periplasm, n-C16:0)	( b0418 or b1278 )														-/
PGPP180	PGPPHOSPHA-RXN		Phosphatidylglycerol phosphate phosphatase (n-C18:0)	( b0418 or b1278 )																			/-			-/								-/
PGPP180pp	PGPPHOSPHA-RXN		Phosphatidylglycerol phosphate phosphatase (periplasm, n-C18:0)	( b0418 or b1278 )																					-/	-/
PGPP181	PGPPHOSPHA-RXN		Phosphatidylglycerol phosphate phosphatase (n-C18:1)	( b1278 or b0418 )																			/-
PGSA141			Phosphatidylglycerol synthase (n-C14:1)	b1912																						-/
PGSA160	PHOSPHAGLYPSYN-RXN		Phosphatidylglycerol synthase (n-C16:0)	b1912															-/
PGSA180	PHOSPHAGLYPSYN-RXN		Phosphatidylglycerol synthase (n-C18:0)	b1912																			/-		-/	-/								-/
PGSA181	PHOSPHAGLYPSYN-RXN		Phosphatidylglycerol synthase (n-C18:1)	b1912																			/-
PHETA1	RXN-10814	R00694	Phenylalanine transaminase	( b4054 or b0928 or b3770 )	+/+	+/+	+/+	+/+	+/+	+/+	+/+	+/+	+/+	+/+	+/+	+/+	+/+	+/+	+/+	+/+	+/+	+/+	+/+	+/+	+/+	+/+	+/+	+/+	+/+	+/+	+/+	+/+	+/+	+/+
PHYTSpp			Phytase (periplasm)	b0980		-/
PLIPA1A120pp	RXN0-6952		Phospholipase A1 (phosphatidate, n-C12:0) (periplasm)	b3821							+/
PLIPA1A160pp	RXN0-6952		Phospholipase A1 (phosphatidate, n-C16:0) (periplasm)	b3821							-/
PLIPA1A180pp	RXN0-6952		Phospholipase A1 (phosphatidate, n-C18:0) (periplasm)	b3821					-/																							-/
PLIPA1A181pp			Phospholipase A1 (phosphatidate, n-C18:1) (periplasm)	b3821	-/					-/								-/					/-
PLIPA1E141pp			Phospholipase A1 (phosphatidylethanolamine, n-C14:1) (periplasm)	b3821														-/
PLIPA1E180pp	RXN0-6952		Phospholipase A1 (phosphatidylethanolamine, n-C18:0) (periplasm)	b3821										/-
PLIPA1E181pp			Phospholipase A1 (phosphatidylethanolamine, n-C18:1) (periplasm)	b3821							+/												/-		-/
PLIPA1G120pp			Phospholipase A1 (phosphatidylglycerol, n-C12:0) (periplasm)	b3821									-/
PLIPA1G180pp			Phospholipase A1 (phosphatidylglycerol, n-C18:0) (periplasm)	b3821										/-
PLIPA1G181pp			Phospholipase A1 (phosphatidylglycerol, n-C18:1) (periplasm)	b3821														-/
PLIPA2A120pp			Phospholipase A2 (phosphatidate, n-C12:0) (periplasm)	b3821				/-			+/
PLIPA2A180pp			Phospholipase A2 (phosphatidate, n-C18:0) (periplasm)	b3821																												-/
PLIPA2A181pp			Phospholipase A2 (phosphatidate, n-C18:1) (periplasm)	b3821	-/					-/													/-		-/
PLIPA2E141pp			Phospholipase A2 (phosphatidylethanolamine, n-C14:1) (periplasm)	b3821														-/
PLIPA2E161pp			Phospholipase A2 (phosphatidylethanolamine, n-C16:1) (periplasm)	b3821				-/
PLIPA2G120pp			Phospholipase A2 (phosphatidylglycerol, n-C12:0) (periplasm)	b3821				/-			+/
PLIPA2G160pp			Phospholipase A2 (phosphatidylglycerol, n-C16:0) (periplasm)	b3821							-/
PLIPA2G180pp			Phospholipase A2 (phosphatidylglycerol, n-C18:0) (periplasm)	b3821											+/
PMANM	PHOSMANMUT-RXN	R01818	Phosphomannomutase	b2048							+/					-/											-/
PMDPHT	RIBOPHOSPHAT-RXN	R07280	Pyrimidine phosphatase	( b0844 or b3812 )	+/+	+/+	+/+	+/+	+/+	+/+	+/+	+/+	+/+	+/+	+/+	+/+	+/+	+/+	+/+	+/+	+/+	+/+	+/+	+/+	+/+	+/+	+/+	+/+	+/+	+/+	+/+	+/+	+/+	+/+
PMEACPE	RXN-11483	R09725	Pimeloyl-[ACP] methyl ester esterase	b3412	+/+	+/+	+/+	+/+	+/+	+/+	+/+	+/+	+/+	+/+	+/+	+/+	+/+	+/+	+/+	+/+	+/+	+/+	+/+	+/+	+/+	+/+	+/+	+/+	+/+	+/+	+/+	+/+	+/+	+/+
PMPK	PYRIMSYN3-RXN	R04509	Phosphomethylpyrimidine kinase	b2103	+/+	+/+	+/+	+/+	+/+	+/+	+/+	+/+	+/+	+/+	+/+	+/+	+/+	+/+	+/+	+/+	+/+	+/+	+/+	+/+	+/+	+/+	+/+	+/+	+/+	+/+	+/+	+/+	+/+	+/+
PNTK	PANTOTHENATE-KIN-RXN	R03018	Pantothenate kinase	b3974	+/+	+/+	+/+	+/+	+/+	+/+	+/+	+/+	+/+	+/+	+/+	+/+	+/+	+/+	+/+	+/+	+/+	+/+	+/+	+/+	+/+	+/+	+/+	+/+	+/+	+/+	+/+	+/+	+/+	+/+
POR5	PYFLAVOXRE-RXN	R01196	Pyruvate synthase	(( b1378 and b0684 ) or ( b1378 and b2895 ))	/+			+/+	+/+	/-	+/+	+/+		+/+	+/+	+/+		+/+	/-	/-	+/+	+/+	+/+	+/+	/-	/+	/+	/-	+/+			+/+	+/+	/-
POX			Pyruvate oxidase	b0871				-/						+/						/-
PPA	INORGPYROPHOSPHAT-RXN	R00004	Inorganic diphosphatase	( b2744 or b2502 or b4226 )	+/+	+/+	+/+	+/+	+/+	+/+	+/+	+/+	+/+	+/+	+/+	+/+	+/+	+/+	+/+	+/+	+/+	+/+	+/+	+/+	+/+	+/+	+/+	+/+	+/+	+/+	+/+	+/+	+/+	+/+
PPA2	TRIPHOSPHATASE-RXN	R00138	Inorganic triphosphatase	( b2502 or b2744 )					-/					-/
PPAKr	PROPKIN-RXN		Propionate kinase	b3115									-/										/-
PPBNGS	PORPHOBILSYNTH-RXN	R00036	Porphobilinogen synthase	b0369	+/+	+/+	+/+	+/+	+/+	+/+	+/+	+/+	+/+	+/+	+/+	+/+	+/+	+/+	+/+	+/+	+/+	+/+	+/+	+/+	+/+	+/+	+/+	+/+	+/+	+/+	+/+	+/+	+/+	+/+
PPC	PEPCARBOX-RXN	R00345	Phosphoenolpyruvate carboxylase	b3956	-/	+/	-/	+/+	+/+		+/+	+/+	/-	+/+	+/+	+/+	+/+				+/+	+/+	+/+	+/+			+/+	/+	+/+		+/+	+/+	+/+
PPCDC	P-PANTOCYSDECARB-RXN	R03269	Phosphopantothenoylcysteine decarboxylase	b3639	+/+	+/+	+/+	+/+	+/+	+/+	+/+	+/+	+/+	+/+	+/+	+/+	+/+	+/+	+/+	+/+	+/+	+/+	+/+	+/+	+/+	+/+	+/+	+/+	+/+	+/+	+/+	+/+	+/+	+/+
PPCK	PEPCARBOXYKIN-RXN	R00341	Phosphoenolpyruvate carboxykinase	b3403	+/+	-/	+/+	/-		/+		-/					-/	-/	+/+	/+				/-	/+	/+	-/			+/+			/+	/+
PPDOy	RXN-15743		Propane-1,2-diol:NADP+ 1-oxidoreductase	b0325						-/																				/+	-/
PPGPPDP	PPGPPSYN-RXN	R00336	Guanosine-3',5'-bis(diphosphate) 3'-diphosphatase	b3650										-/
PPK	POLYPHOSPHATE-KINASE-RXN		Polyphosphate kinase	b2501																					-/
PPK2	POLYPHOSPHATE-KINASE-RXN		Polyphosphate kinase	b2501																						-/							/-
PPM	PPENTOMUT-RXN	R01057	Phosphopentomutase	b4383	-/	+/+	-/	-/	-/-	-/-	-/	-/	-/	-/	-/-	-/	-/	-/	-/	-/-	-/-	-/	-/	-/	-/	-/	-/-	-/	-/	-/-	-/	-/-	-/-	-/-
PPM2	D-PPENTOMUT-RXN	R02749	Phosphopentomutase 2 (deoxyribose)	b4383												-/															+/+
PPNCL2	P-PANTOCYSLIG-RXN	R04231	Phosphopantothenate-cysteine ligase	b3639	+/+	+/+	+/+	+/+	+/+	+/+	+/+	+/+	+/+	+/+	+/+	+/+	+/+	+/+	+/+	+/+	+/+	+/+	+/+	+/+	+/+	+/+	+/+	+/+	+/+	+/+	+/+	+/+	+/+	+/+
PPND	PREPHENATEDEHYDROG-RXN	R01728	Prephenate dehydrogenase	b2600	+/+	+/+	+/+	+/+	+/+	+/+	+/+	+/+	+/+	+/+	+/+	+/+	+/+	+/+	+/+	+/+	+/+	+/+	+/+	+/+	+/+	+/+	+/+	+/+	+/+	+/+	+/+	+/+	+/+	+/+
PPNDH	PREPHENATEDEHYDRAT-RXN	R01373	Prephenate dehydratase	b2599	+/+	+/+	+/+	+/+	+/+	+/+	+/+	+/+	+/+	+/+	+/+	+/+	+/+	+/+	+/+	+/+	+/+	+/+	+/+	+/+	+/+	+/+	+/+	+/+	+/+	+/+	+/+	+/+	+/+	+/+
PPPGO	PROTOPORGENOXI-RXN	R03222	Protoporphyrinogen oxidase (aerobic)	b3850			-/-	/-	/-		/-			/-	/-		/-	/-	-/-	-/	+/-	/-	/-	/-	-/-	/-			/-	+/	/-		/-
PPPGO3	PROTOPORGENOXI-RXN	R03222	Protoporphyrinogen oxidase (anaerobic)	b3850	+/+	+/+	+/+	+/+	+/+	+/+	/+	+/+	+/+	/+	+/+	+/+	/+	+/+	+/+	+/+	/+	+/+	+/+	+/+	+/+	+/+	/+	+/+	+/+	+/+	+/+	/+	+/+	+/+
PPPNDO	HCAMULTI-RXN		Phenylpropanoate Dioxygenase	( b2542 and b2538 and b2540 and b2539 )				-/
PPS	PEPSYNTH-RXN	R00199	Phosphoenolpyruvate synthase	b1702	-/-	-/	-/	-/-	-/		-/	-/		-/		-/		+/+	-/		-/	-/	-/	-/		+/+	-/		-/			-/+
PPTHpp			Phosphonate hydrogenase (periplasm)	b0383				-/				-/						-/
PRAGSr	GLYRIBONUCSYN-RXN	R04144	Phosphoribosylglycinamide synthase	b4005	+/+	+/+	+/+	+/+	+/+	+/+	+/+	+/+	+/+	+/+	+/+	+/+	+/+	+/+	+/+	+/+	+/+	+/+	+/+	+/+	+/+	+/+	+/+	+/+	+/+	+/+	+/+	+/+	+/+	+/+
PRAIi	PRAISOM-RXN	R03509	Phosphoribosylanthranilate isomerase (irreversible)	b1262	+/+	+/+	+/+	+/+	+/+	+/+	+/+	+/+	+/+	+/+	+/+	+/+	+/+	+/+	+/+	+/+	+/+	+/+	+/+	+/+	+/+	+/+	+/+	+/+	+/+	+/+	+/+	+/+	+/+	+/+
PRAIS	AIRS-RXN	R04208	Phosphoribosylaminoimidazole synthase	b2499	+/+	+/+	+/+	+/+	+/+	+/+	+/+	+/+	+/+	+/+	+/+	+/+	+/+	+/+	+/+	+/+	+/+	+/+	+/+	+/+	+/+	+/+	+/+	+/+	+/+	+/+	+/+	+/+	+/+	+/+
PRAMPC	HISTCYCLOHYD-RXN	R04037	Phosphoribosyl-AMP cyclohydrolase	b2026	+/+	+/+	+/+	+/+	+/+	+/+	+/+	+/+	+/+	+/+	+/+	+/+	+/+	+/+	+/+	+/+	+/+	+/+	+/+	+/+	+/+	+/+	+/+	+/+	+/+	+/+	+/+	+/+	+/+	+/+
PRASCSi	SAICARSYN-RXN	R04591	Phosphoribosylaminoimidazolesuccinocarboxamide synthase	b2476	+/+		+/+	+/+	+/+	+/+	+/+	+/+	+/+	+/+	+/+	+/+	+/+	+/+	+/+	+/+	+/+	+/+	+/+	+/+	+/+	+/+	+/+	+/+	+/+	+/+	+/+	+/+	+/+	+/+
PRATPP	HISTPRATPHYD-RXN	R04035	Phosphoribosyl-ATP pyrophosphatase	b2026	+/+	+/+	+/+	+/+	+/+	+/+	+/+	+/+	+/+	+/+	+/+	+/+	+/+	+/+	+/+	+/+	+/+	+/+	+/+	+/+	+/+	+/+	+/+	+/+	+/+	+/+	+/+	+/+	+/+	+/+
PRCPD	RXN0-6710		5-phospho-?-D-ribosyl 1,2-cyclic phosphate phosphodiesterase	b4092					-/
PRFGS	FGAMSYN-RXN	R04463	Phosphoribosylformylglycinamidine synthase	b2557	+/+	+/+	+/+	+/+	+/+	+/+	+/+	+/+	+/+	+/+	+/+	+/+	+/+	+/+	+/+	+/+	+/+	+/+	+/+	+/+	+/+	+/+	+/+	+/+	+/+	+/+	+/+	+/+	+/+	+/+
PRMICI	PRIBFAICARPISOM-RXN	R04640	1-(5-phosphoribosyl)-5-[(5-phosphoribosylamino)methylideneamino)imidazole-4-carboxamide isomerase	b2024	+/+	+/+	+/+	+/+	+/+	+/+	+/+	+/+	+/+	+/+	+/+	+/+	+/+	+/+	+/+	+/+	+/+	+/+	+/+	+/+	+/+	+/+	+/+	+/+	+/+	+/+	+/+	+/+	+/+	+/+
PROD3	RXN0-7008		Proline dehydrogenase (q8)	b1014							-/													-/
PRPPS	PRPPSYN-RXN	R01049	Phosphoribosylpyrophosphate synthetase	b1207	+/+	-/-	+/+	+/+	+/+	+/+	+/+	+/+	+/+	+/+	+/+	+/+	+/+	/+	+/+	+/+	+/+	+/+	+/+	+/+	+/+	/+	+/+	+/+	+/+	+/+	+/+	+/+	+/+	+/+
PSCVT	2.5.1.19-RXN	R03460	3-phosphoshikimate 1-carboxyvinyltransferase	b0908	+/+	+/+	+/+	+/+	+/+	+/+	+/+	+/+	+/+	+/+	+/+	+/+	+/+	+/+	+/+	+/+	+/+	+/+	+/+	+/+	+/+	+/+	+/+	+/+	+/+	+/+	+/+	+/+	+/+	+/+
PSD140			Phosphatidylserine decarboxylase (n-C14:0)	b4160									-/
PSD160	PHOSPHASERDECARB-RXN		Phosphatidylserine decarboxylase (n-C16:0)	b4160	+/+	+/+	+/+	+/+	+/+	+/+	+/+	+/+	+/+	+/+	+/+	+/+	+/+	+/+	+/+	+/+	+/+	+/+	+/+	+/+	+/+	+/+	+/+	+/+	+/+	+/+	+/+	+/+	+/+	+/+
PSD161	PHOSPHASERDECARB-RXN		Phosphatidylserine decarboxylase (n-C16:1)	b4160	+/+	+/+	+/+	+/+	+/+	+/+	+/+	+/+	+/+	+/+	+/+	+/+	+/+	+/+	+/+	+/+	+/+	+/+	+/+	+/+	+/+	+/+	+/+	+/+	+/+	+/+	+/+	+/+	+/+	+/+
PSD180	PHOSPHASERDECARB-RXN		Phosphatidylserine decarboxylase (n-C18:0)	b4160										/-									/-
PSD181	PHOSPHASERDECARB-RXN		Phosphatidylserine decarboxylase (n-C18:1)	b4160																			/-
PSERT	PSERTRANSAM-RXN	R04173	Phosphoserine transaminase	b0907	/+	/+	/+	/+	/+	/+	/+	/+	/+	/+	/+	/+	+/+	/+	/+	/+	/+	/+	/+	/+	/+	/+	/+	/+	/+	+/+	/+	/+	/+	/+
PSP_L	RXN0-5114	R00582	Phosphoserine phosphatase (L-serine)	b4388	/+	/+	/+	/+	/+	/+	/+	/+	/+	/+	/+	/+	+/+	/+	/+	/+	/+	/+	/+	/+	/+	/+	/+	/+	/+	+/+	/+	/+	/+	/+
PSP_Lpp	RXN0-5114	R00582	Phospho-L-serine phosphatase (periplasmic)	( b4055 or b0383 )																		-/
PSSA140			Phosphatidylserine syntase (n-C14:0)	b2585									-/
PSSA160	PHOSPHASERSYN-RXN		Phosphatidylserine syntase (n-C16:0)	b2585	+/+	+/+	+/+	+/+	+/+	+/+	+/+	+/+	+/+	+/+	+/+	+/+	+/+	+/+	+/+	+/+	+/+	+/+	+/+	+/+	+/+	+/+	+/+	+/+	+/+	+/+	+/+	+/+	+/+	+/+
PSSA161	PHOSPHASERSYN-RXN		Phosphatidylserine syntase (n-C16:1)	b2585	+/+	+/+	+/+	+/+	+/+	+/+	+/+	+/+	+/+	+/+	+/+	+/+	+/+	+/+	+/+	+/+	+/+	+/+	+/+	+/+	+/+	+/+	+/+	+/+	+/+	+/+	+/+	+/+	+/+	+/+
PSSA180	PHOSPHASERSYN-RXN		Phosphatidylserine syntase (n-C18:0)	b2585										/-									/-
PSSA181	PHOSPHASERSYN-RXN		Phosphatidylserine syntase (n-C18:1)	b2585																			/-
PTA2	PTAALT-RXN	R00921	Phosphate acetyltransferase	b2297									-/										/-
PTAr	PHOSACETYLTRANS-RXN	R00230	Phosphotransacetylase	( b2297 or b2458 )	/+	/+	+/	/+	+/+	/+	/+		/+	/+	+/+	+/-	+/+	/+	+/+	+/+	+/+	+/+	/+	/+	+/	+/		/-	+/+	+/+		/+	+/+	/+
PTHRpp	RXN-14505		Phospho-L-threonine phosphatase (periplasmic)	( b4055 or b0383 )										/-
PTPATi	PANTEPADENYLYLTRAN-RXN	R03035	Pantetheine-phosphate adenylyltransferase	b3634	+/+	+/+	+/+	+/+	+/+	+/+	+/+	+/+	+/+	+/+	+/+	+/+	+/+	+/+	+/+	+/+	+/+	+/+	+/+	+/+	+/+	+/+	+/+	+/+	+/+	+/+	+/+	+/+	+/+	+/+
PUNP1	ADENPHOSPHOR-RXN	R01561	Purine-nucleoside phosphorylase (Adenosine)	b4384	+/+	/+	+/+	+/+	+/+	+/+	+/+	+/+	+/+	+/+	+/+	+/+	+/+	+/+	+/+	+/+	+/+	+/+	+/+	+/+	+/+	+/+	/-	+/+	+/+	+/+	+/+	+/+	+/+	+/+
PUNP2	DEOXYADENPHOSPHOR-RXN	R02557	Purine-nucleoside phosphorylase (Deoxyadenosine)	b4384			+/							-/	/-																	-/
PUNP4	DEOXYGUANPHOSPHOR-RXN	R01969	Purine-nucleoside phosphorylase (Deoxyguanosine)	( b2407 or b4384 )																												-/
PUNP5	INOPHOSPHOR-RXN	R01863	Purine-nucleoside phosphorylase (Inosine)	( b2407 or b4384 )	-/	/-	-/	-/	-/	-/	-/	-/	-/	-/	-/	-/	-/	-/	-/	-/	-/	-/	-/	-/		-/	-/	-/	-/	-/	-/	-/	-/	-/
PUNP7	XANTHOSINEPHOSPHORY-RXN	R02297	Purine-nucleoside phosphorylase (Xanthosine)	b2407																/-		-/
PYAM5PO	PMPOXI-RXN	R00277	Pyridoxamine 5'-phosphate oxidase	b1638			/-								/-				+/-	-/			/-
PYDXK	PYRIDOXKIN-RXN	R00174	Pyridoxal kinase	( b2418 or b1636 )																		-/
PYDXNK	PNKIN-RXN	R01909	Pyridoxine kinase	b2418				-/
PYDXPP	3.1.3.74-RXN	R00173	Pyridoxal 5-phosphate phosphatase	( b0446 or b3826 or b0766 or b0675 )		+/																	/-						/-
PYK	PEPDEPHOS-RXN	R00200	Pyruvate kinase	( b1854 or b1676 )		+/+			+/		/+	/+	+/+		-/	/+					/+						/+	+/+			/+		/+
PYK2		R00659	Pyruvate kinase(2)	b1854		+/+			+/+		+/+	+/+	+/+			+/+	/+				+/+	/-	/-	/-			+/+	+/+	/-		+/+	+/+	+/+
PYK3		R00430	Pyruvate kinase(3)	b1854		/+		+/	/+		+/+	+/+	/+	+/	/-	/+	/+				+/	/-			+/		+/	/+	/-	+/	+/	+/+	+/+
PYK4		R00572	Pyruvate kinase(4)	b1854		+/+			+/+		+/+	+/+	+/+			+/+	/+				+/+			/-			+/+	+/+		/+	+/+	+/+	+/+
PYK6			RE2954	b1854		+/+		+/-	+/+		+/+	+/+	+/+		/-	+/+	/+				+/+	/-		/-			+/+	+/+	/-		+/+	+/+	+/+
QMO2			Quinol monooxygenase (Ubiquinol-8)	b3029			+/			/+						+/-												+/	/-	+/		/+	+/
QMO3			Quinol monooxygenase (menaquinol 8)	b3029	/+		/+			+/		+/+				/+	/+	/+	/+	/+						/+		/+		/+			/+	/+
QULNS	QUINOLINATE-SYNTHA-RXN	R04292	Quinolinate synthase	b0750	+/+	+/+	+/+	+/+	+/+	+/+	+/+	+/+	+/+	+/+	+/+	+/+	+/+	+/+	+/+	+/+	+/+	+/+	+/+	+/+	+/+	+/+	+/+	+/+	+/+	+/+	+/+	+/+	+/+	+/+
R15BPK	RXN0-1401	R06836	Ribose-1,5-bisphosphokinase	b4094	-/	-/+	-/	-/	-/	-/	-/	-/	-/	-/	-/	-/	-/	-/	-/	-/	-/	-/	-/	-/	-/	-/	-/	-/	-/	-/	-/	-/	-/	-/
R1PK			Ribose 1-phosphokinase		-/	-/+	-/	-/	-/	-/	-/	-/	-/	-/	-/	-/	-/	-/	-/	-/	-/	-/	-/	-/	-/	-/	-/	-/	-/	-/	-/	-/	-/	-/
R5PP			Ribose 5-phosphate phosphatase	( b0822 or b2690 or b0675 or b2293 or b3697 )			-/							/-						-/
R5PPpp			Ribose 5-phosphate phosphatase	( b4055 or b0383 )										+/-
RBFK	RIBOFLAVINKIN-RXN	R00549	Riboflavin kinase	b0025	+/+	+/+	+/+	+/+	+/+	+/+	+/+	+/+	+/+	+/+	+/+	+/+	+/+	+/+	+/+	+/+	+/+	+/+	+/+	+/+	+/+	+/+	+/+	+/+	+/+	+/+	+/+	+/+	+/+	+/+
RBFSa	LUMAZINESYN-RXN	R04457	Riboflavin synthase	b0415	+/+	+/+	+/+	+/+	+/+	+/+	+/+	+/+	+/+	+/+	+/+	+/+	+/+	+/+	+/+	+/+	+/+	+/+	+/+	+/+	+/+	+/+	+/+	+/+	+/+	+/+	+/+	+/+	+/+	+/+
RBFSb	RIBOFLAVIN-SYN-RXN	R00066	Riboflavin synthase	b1662	+/+	+/+	+/+	+/+	+/+	+/+	+/+	+/+	+/+	+/+	+/+	+/+	+/+	+/+	+/+	+/+	+/+	+/+	+/+	+/+	+/+	+/+	+/+	+/+	+/+	+/+	+/+	+/+	+/+	+/+
RBK	RIBOKIN-RXN	R01051	Ribokinase	b3752																		/-					+/+
RBP4E	RIBULPEPIM-RXN	R05850	L-ribulose-phosphate 4-epimerase	( b0061 or b4198 or b3583 )																/-												-/
REPHACCOAI			Ring 1,2-epoxyphenylacetyl-CoA isomerase (oxepin-CoA forming)	b1394																												-/
RHCCE	RIBOSYLHOMOCYSTEINASE-RXN	R01291	S-ribosylhomocysteine cleavage enzyme	b2687	+/+	+/+	+/+	+/+	+/+	+/+	+/+	+/+	+/+	+/+	+/+	+/+	+/+	+/+	+/+	+/+	+/+	+/+	+/+	+/+	+/+	+/+	+/+	+/+	+/+	+/+	+/+	+/+	+/+	+/+
RNDR2	GDPREDUCT-RXN	R02019	Ribonucleoside-diphosphate reductase (GDP)	(( b3781 and ( b2234 and b2235 )) or ( b2582 and ( b2234 and b2235 )))	/+		/+											/-	/-						+/
RNDR2b			Ribonucleoside-diphosphate reductase (GDP) (glutaredoxin)	(( b0849 and ( b2675 and b2676 )) or (( b2675 and b2676 ) and b1064 ) or (( b2675 and b2676 ) and b1654 ) or (( b2675 and b2676 ) and b3610 ))											/-
RNDR3	CDPREDUCT-RXN	R02024	Ribonucleoside-diphosphate reductase (CDP)	(( b3781 and ( b2234 and b2235 )) or ( b2582 and ( b2234 and b2235 )))	/+		/+	/-									/-	/-	/+					/-	+/
RNDR3b			Ribonucleoside-diphosphate reductase (CDP) (glutaredoxin)	(( b0849 and ( b2675 and b2676 )) or (( b2675 and b2676 ) and b3610 ) or (( b2675 and b2676 ) and b1064 ) or (( b2675 and b2676 ) and b1654 ))			-/
RNDR4	UDPREDUCT-RXN	R02018	Ribonucleoside-diphosphate reductase (UDP)	(( b3781 and ( b2234 and b2235 )) or (( b2234 and b2235 ) and b2582 ))	/+		+/											/-	/+		/-			/-	+/
RNDR4b			Ribonucleoside-diphosphate reductase (UDP) (glutaredoxin)	(( b0849 and ( b2675 and b2676 )) or (( b2675 and b2676 ) and b3610 ) or (( b2675 and b2676 ) and b1654 ) or (( b2675 and b2676 ) and b1064 ))																										-/
RNTR1c2			Ribonucleoside-triphosphate reductase (ATP) (flavodoxin)	(( b3924 and b0684 and b4238 and b4237 ) or ( b3924 and b2895 and b4238 and b4237 ) or ( b0684 and b4238 ) or ( b2895 and b4238 ))	+/+	/-	+/+	+/+	+/+	+/+	+/+	+/+	+/+	+/+	+/+	+/+	+/+	+/+	+/+	+/+	+/+	+/+	+/+	+/+	+/+	+/+		/+	+/+	+/+	+/+	+/+	+/+	+/+
RNTR2c2			Ribonucleoside-triphosphate reductase (GTP) (flavodoxin)	(( b3924 and b2895 and b4238 and b4237 ) or ( b2895 and b4238 ) or ( b3924 and b0684 and b4238 and b4237 ) or ( b0684 and b4238 ))	/-	+/+	/-	+/+	+/+	+/+	+/+	+/+	+/+	+/+	+/+	+/+	+/+	+/+	/+	+/+	+/+	+/+	+/+	+/+	/+	+/+	+/+	+/+	+/+	+/+	+/+	+/+	+/+	+/+
RNTR3c2			Ribonucleoside-triphosphate reductase (CTP) (flavodoxin)	(( b3924 and b0684 and b4238 and b4237 ) or ( b3924 and b2895 and b4238 and b4237 ) or ( b2895 and b4238 ) or ( b0684 and b4238 ))	/-	+/+		+/+	+/+	+/+	+/+	+/+	+/+	+/+	+/+	+/+	+/+	+/+	+/-	+/+	+/+	+/+	+/+	+/+	/+	+/+	+/+	+/+	+/+	/+	+/+	+/+	+/+	+/+
RNTR4c2			Ribonucleoside-triphosphate reductase (UTP) (flavodoxin)	(( b3924 and b0684 and b4238 and b4237 ) or ( b3924 and b2895 and b4238 and b4237 ) or ( b0684 and b4238 ) or ( b2895 and b4238 ))	/-	+/+	/+	+/+	+/+	+/+	+/+	+/+	+/+	+/+	+/+	+/+	/+	+/+		+/+	+/+	+/+	+/+	+/+	/+	/+	+/+	+/+	/+	+/+		+/+	+/+	+/+
RPE	RIBULP3EPIM-RXN	R01529	Ribulose 5-phosphate 3-epimerase	b3386	/+	+/+	+/+	/+	+/+	+/+	/+	+/+	+/+	/+	/+	+/+	/+	+/+	+/+	+/+	/+	+/+	/+	/+	+/+	+/+	+/+	+/+	+/+	+/+	-/+	/+	+/+	/+
RPI	RIB5PISOM-RXN	R01056	Ribose-5-phosphate isomerase	( b2914 or b4090 )	/+	/+	+/+	/+	+/+	/+	+/+	/+	+/+	+/+	/+	/+	/+	/+	+/+	/+	/+	+/+	+/+	/+	+/+	+/+	+/+	/+	+/+	+/+	/+	/+	/+	/+
RPNTPH	RXN0-6733		RPnTP hydrolase	b4095					-/
SADT2	SULFATE-ADENYLYLTRANS-RXN	R00529	Sulfate adenyltransferase	( b2752 and b2751 )	+/+	+/+	+/+	+/+	+/+	+/+	+/+	+/+	+/+	+/+	+/+	+/+	+/+	+/+	+/+	+/+	+/+	+/+	+/+	+/+	+/+	+/+	+/+	+/+	+/+	+/+	+/+	+/+	+/+	+/+
SBTPD	SORB6PDEHYDROG-RXN	R05607	Sorbitol-6-phosphate dehydrogenase	b2705							+/						-/												+/+
SDPDS	SUCCDIAMINOPIMDESUCC-RXN	R02734	Succinyl-diaminopimelate desuccinylase	b2472	+/+	+/+	+/+	+/+	+/+	+/+	+/+	+/+	+/+	+/+	+/+	+/+	+/+	+/+	+/+	+/+	+/+	+/+	+/+	+/+	+/+	+/+	+/+	+/+	+/+	+/+	+/+	+/+	+/+	+/+
SDPTA	SUCCINYLDIAMINOPIMTRANS-RXN	R04475	Succinyldiaminopimelate transaminase	( b3359 or b1302 or b1748 or b2662 or b0907 )	+/+	+/+	+/+	+/+	+/+	+/+	+/+	+/+	+/+	+/+	+/+	+/+	+/+	+/+	+/+	+/+	+/+	+/+	+/+	+/+	+/+	+/+	+/+	+/+	+/+	+/+	+/+	+/+	+/+	+/+
SEPHCHCS	2.5.1.64-RXN	R08165	2-succinyl-5-enolpyruvyl-6-hydroxy-3-cyclohexene-1-carboxylate synthase	b2264																													/-
SERAT	SERINE-O-ACETTRAN-RXN	R00586	Serine O-acetyltransferase	b3607	+/+	+/+	+/+	+/+	+/+	+/+	+/+	+/+	+/+	+/+	+/+	+/+	+/+	+/+	+/+	+/+	+/+	+/+	+/+	+/+	+/+	+/+	+/+	+/+	+/+	+/+	+/+	+/+	+/+	+/+
SERD_D	DSERDEAM-RXN	R00221	D-serine deaminase	b2366																			/-
SERD_L	4.3.1.17-RXN	R00220; R00223	L-serine deaminase	( b4471 or b1814 or b2797 or b3708 or b3117 )		-/			-/		-/																-/		/-		-/	/+
SFGTHi	S-FORMYLGLUTATHIONE-HYDROLASE-RXN	R00527	S-Formylglutathione hydralase	( b2154 or b0355 )																										/+
SHCHCS3	RXN-9310	R08166	2-succinyl-6-hydroxy-2,4-cyclohexadiene 1-carboxylate synthase	b2263																													/-
SHCHD2	DIMETHUROPORDEHYDROG-RXN	R03947	Sirohydrochlorin dehydrogenase (NAD)	b3368	+/+	+/+	+/+	+/+	+/+	+/+	+/+	+/+	+/+	+/+	+/+	+/+	+/+	+/+	+/+	+/+	+/+	+/+	+/+	+/+	+/+	+/+	+/+	+/+	+/+	+/+	+/+	+/+	+/+	+/+
SHCHF	SIROHEME-FERROCHELAT-RXN	R02864	Sirohydrochlorin ferrochelatase	b3368	+/+	+/+	+/+	+/+	+/+	+/+	+/+	+/+	+/+	+/+	+/+	+/+	+/+	+/+	+/+	+/+	+/+	+/+	+/+	+/+	+/+	+/+	+/+	+/+	+/+	+/+	+/+	+/+	+/+	+/+
SHGO			S-2-hydroxyglutarate oxidase	b2660				+/-													+/-	+/				+/			+/-		/-
SHK3Dr	SHIKIMATE-5-DEHYDROGENASE-RXN	R02413	Shikimate dehydrogenase	( b3281 or b1692 )	+/+	+/+	+/+	+/+	+/+	+/+	+/+	+/+	+/+	+/+	+/+	+/+	+/+	+/+	+/+	+/+	+/+	+/+	+/+	+/+	+/+	+/+	+/+	+/+	+/+	+/+	+/+	+/+	+/+	+/+
SHKK	SHIKIMATE-KINASE-RXN	R02412	Shikimate kinase	( b3390 or b0388 )	+/+	+/+	+/+	+/+	+/+	+/+	+/+	+/+	+/+	+/+	+/+	+/+	+/+	+/+	+/+	+/+	+/+	+/+	+/+	+/+	+/+	+/+	+/+	+/+	+/+	+/+	+/+	+/+	+/+	+/+
SHSL1	O-SUCCHOMOSERLYASE-RXN	R03260	O-succinylhomoserine lyase (L-cysteine)	b3939	+/+	+/+	+/+	+/+	+/+	+/+	+/+	+/+	+/+	+/+	+/+	+/+	+/+	+/+	+/+	+/+	+/+	+/+	+/+	+/+	+/+	+/+	+/+	+/+	+/+	+/+	+/+	+/+	+/+	+/+
SPODM	SUPEROX-DISMUT-RXN	R00275	Superoxide dismutase	( b3908 or b1656 )	+/+		+/+			+/+		+/+				+/+	/+	/+	/+	+/+					+/+	/+		+/+	/-	+/+		/+	+/+
SPODMpp	SUPEROX-DISMUT-RXN	R00275	Superoxide dismutase	b1646										/-									/-											-/
SSALx	SUCCINATE-SEMIALDEHYDE-DEHYDROGENASE-RXN	R00713	Succinate-semialdehyde dehydrogenase (NAD)	b1525	-/																													-/
SSALy	SUCCSEMIALDDEHYDROG-RXN	R00714	Succinate-semialdehyde dehydrogenase (NADP)	( b1525 or b2661 )		-/																						-/						-/
SUCBZL	O-SUCCINYLBENZOATE-COA-LIG-RXN	R04030	O-succinylbenzoate-CoA ligase	b2260																													/-
SUCBZS	O-SUCCINYLBENZOATE-COA-SYN-RXN	R04031	O-succinylbenzoate-CoA synthase	b2261																													/-
SUCDi	SUCCINATE-DEHYDROGENASE-UBIQUINONE-RXN	R02164	Succinate dehydrogenase (irreversible)	( b0721 and b0722 and b0723 and b0724 )	/+	/+	/+	/+	-/	/+	/+	+/+	/+	/+	/+	+/+	/+	+/+	+/+	/+	-/+	/+	/+	/+	+/+	/+	/+	+/+	/+	+/+	/+	-/+	/+	+/+
SUCOAS	SUCCCOASYN-RXN	R00405	Succinyl-CoA synthetase (ADP-forming)	( b0729 and b0728 )	+/+	/+	/+	/+	-/+	+/+	/+	+/+	/+	/+	+/+	+/+	+/+	+/+	/+	+/+		/+	+/+	+/+	+/+	+/+	/+	+/+	/+	/+	+/+		+/+	+/+
SULR	SULFITE-REDUCT-RXN	R00858	Sulfite reductase (NADPH2)	( b2764 and b2763 )	+/+	+/+	+/+	+/+	+/+	+/+	+/+	+/+	+/+	+/+	+/+	+/+	+/+	+/+	+/+	+/+	+/+	+/+	+/+	+/+	+/+	+/+	+/+	+/+	+/+	+/+	+/+	+/+	+/+	+/+
T2DECAI			Trans-2-decenoyl-ACP isomerase	b0954																										/+
TAGURr	ALTRO-OXIDOREDUCT-RXN	R02555	Tagaturonate reductase	b1521			-/					+/+											/-						/-
TALA	TRANSALDOL-RXN	R01827	Transaldolase	( b0008 or b2464 )	/+	/+	+/+	-/-	+/+	+/+	/+	/+	/+	-/	-/	/+	/+	/+	+/+	+/+	/-	-/	-/	-/	+/+	+/+	/+	/+	-/	+/+	/+		/+	/+
TARTD	LTARTDEHYDRA-RXN	R00339	L(+)-tartrate dehydratase	( b3062 and b3061 )								-/											/-
TAUDO	RXN0-299	R05320	Taurine dioxygenase	b0368					+/-
TDSK	TETRAACYLDISACC4KIN-RXN	R04657	Tetraacyldisaccharide 4'kinase	b0915	+/+	+/+	+/+	+/+	+/+	+/+	+/+	+/+	+/+	+/+	+/+	+/+	+/+	+/+	+/+	+/+	+/+	+/+	+/+	+/+	+/+	+/+	+/+	+/+	+/+	+/+	+/+	+/+	+/+	+/+
TGBPA	TAGAALDOL-RXN	R01069	Tagatose-bisphosphate aldolase	(( b3132 and b3137 ) or ( b2095 and b2096 ))			+/	/-
THDPS	TETHYDPICSUCC-RXN	R04365	Tetrahydrodipicolinate succinylase	b0166	+/+	+/+	+/+	+/+	+/+	+/+	+/+	+/+	+/+	+/+	+/+	+/+	+/+	+/+	+/+	+/+	+/+	+/+	+/+	+/+	+/+	+/+	+/+	+/+	+/+	+/+	+/+	+/+	+/+	+/+
THRA	THREONINE-ALDOLASE-RXN	R00751	Threonine aldolase	( b2551 or b0870 )	-/	-/		-/	-/	-/	-/				-/	-/	-/	-/				-/	-/		-/	-/	-/	-/	-/	-/	-/			-/
THRA2	RXN0-5234		L-allo-Threonine Aldolase	( b2551 or b0870 )																				/-
THRD	THREODEHYD-RXN	R01465	L-threonine dehydrogenase	( b3616 or b3589 )	-/	-/	-/	-/	-/	-/	-/	-/	-/	-/	-/	-/	-/	-/	-/	-/	-/	-/	-/	-/	-/	-/	-/	-/	-/	-/	-/	-/	-/
THRD_L	THREDEHYD-RXN	R00996	L-threonine deaminase	( b3772 or b3117 )	+/+	+/+	+/+	+/+	+/+	+/+	+/+	+/+	+/+	+/+	+/+	+/+	+/+	+/+	+/+	+/+	+/+	+/+	+/+	+/+	+/+	+/+	+/+	+/+	+/+	+/+	+/+	+/+	+/+	+/+
THRS	THRESYN-RXN	R01466	Threonine synthase	b0004	/+	/+	/+	/+	/+	/+	/+	/+	/+	/+	/+	/+	/+	/+	/+	/+	/+	/+	/+	/+	/+	/+	/+	/+	/+	/+	/+	/+	/+	/+
THZPSN3			Thiazole phosphate synthesis	( b0423 and b3990 and b2530 and b3992 and b4407 )	+/+	+/+	+/+	+/+	+/+	+/+	+/+	+/+	+/+	+/+	+/+	+/+	+/+	+/+	+/+	+/+	+/+	+/+	+/+	+/+	+/+	+/+	+/+	+/+	+/+	+/+	+/+	+/+	+/+	+/+
TKT1	1TRANSKETO-RXN	R01641	Transketolase	( b2935 or b2465 )	/+	+/+	+/+	/+	+/+	+/+	/+	/+	+/+	+/+	/+	/+	/+	/+	+/+	+/+	/+	+/+	/+	/+	+/+	+/+	+/+	/+	+/+	+/+	/+	/+	/+	/+
TKT2	2TRANSKETO-RXN	R01830	Transketolase	( b2935 or b2465 )	/+	+/+	+/+	/+	+/+	+/+	/+	+/+	+/+	/+	/+	+/+	+/+	+/+	+/+	+/+	-/	+/+	/+	/+	+/+	+/+	+/+	+/+	+/+	+/+	-/+	-/	/+	/+
TMDK1	THYKI-RXN	R01567	Thymidine kinase (ATP:thymidine)	b1238																											+/+
TMDPP	THYM-PHOSPH-RXN	R01570	Thymidine phosphorylase	b4382											/-													/-			+/+
TMDS	THYMIDYLATESYN-RXN	R02101	Thymidylate synthase	b2827	+/+	+/+	+/+	+/+	+/+	+/+	+/+	+/+	+/+	+/+	+/+	+/+	+/+	+/+	+/+	+/+	+/+	+/+	+/+	+/+	+/+	+/+	+/+	+/+	+/+	+/+		+/+	+/+	+/+
TMK	THIKIN-RXN		Thiamine kinase	b1106			-/
TMPK	THI-P-KIN-RXN	R00617	Thiamine-phosphate kinase	b0417	+/+	+/+	+/+	+/+	+/+	+/+	+/+	+/+	+/+	+/+	+/+	+/+	+/+	+/+	+/+	+/+	+/+	+/+	+/+	+/+	+/+	+/+	+/+	+/+	+/+	+/+	+/+	+/+	+/+	+/+
TMPPP	THI-P-SYN-RXN	R03223	Thiamine-phosphate diphosphorylase	b3993	+/+	+/+	+/+	+/+	+/+	+/+	+/+	+/+	+/+	+/+	+/+	+/+	+/+	+/+	+/+	+/+	+/+	+/+	+/+	+/+	+/+	+/+	+/+	+/+	+/+	+/+	+/+	+/+	+/+	+/+
TPI	TRIOSEPISOMERIZATION-RXN	R01015	Triose-phosphate isomerase	b3919	/+	/+	+/+	+/+	+/+	+/+	+/+	/+	+/+	+/+	+/+	/+	+/+	/+	+/+	+/+	+/+	+/+	+/+	+/+	+/+	+/+	+/+	/+	+/+	+/+	/+	+/+	+/+	/+
TRDR	THIOREDOXIN-REDUCT-NADPH-RXN	R02016	Thioredoxin reductase (NADPH)	(( b0888 and b3781 ) or ( b2582 and b0888 ))	/+	+/+	+/+	+/+	+/+	+/+	+/+	+/+	+/+	+/+	+/+	+/+	+/+	+/+	/+	+/+	+/+	+/+	+/+	+/+	+/+	+/+	/+	+/+	+/+	+/+	+/+	+/+	+/+	+/+
TRE6PH	TRE6PHYDRO-RXN	R06113	Trehalose-6-phosphate hydrolase	b4239			-/															+/										+/+
TRE6PP	TREHALOSEPHOSPHA-RXN	R02778; R06228	Trehalose-phosphatase	b1897			-/
TREH	TREHALA-RXN	R00010; R06103	Alpha,alpha-trehalase	b3519			-/
TREHpp	TREHALA-RXN	R00010; R06103	Alpha,alpha-trehalase (periplasm)	b1197																		-/										-/
TRPAS2	TRYPTOPHAN-RXN	R00673	Tryptophanase (L-tryptophan)	b3708	+/+	+/+	+/+	+/+	+/+	+/+	+/+	+/+	+/+	+/+	+/+	+/+	+/+	+/+	+/+	+/+	+/+	+/+	+/+	+/+	+/+	+/+	+/+	+/+	+/+	+/+	+/+	+/+	+/+	+/+
TRPS1	TRYPSYN-RXN	R02722	Tryptophan synthase (indoleglycerol phosphate)	( b1260 and b1261 )										/-															/-
TRPS2	RXN0-2382	R00674	Tryptophan synthase (indole)	( b1260 and b1261 )																										/+
TRPS3	RXN0-2381	R02340	Tryptophan synthase (indoleglycerol phosphate)	( b1260 and b1261 )	+/+	+/+	+/+	+/+	+/+	+/+	+/+	+/+	+/+	+/+	+/+	+/+	+/+	+/+	+/+	+/+	+/+	+/+	+/+	+/+	+/+	+/+	+/+	+/+	+/+	+/+	+/+	+/+	+/+	+/+
TRSARr	RXN0-5289	R01745	Tartronate semialdehyde reductase	( b0509 or b3125 )		-/+												-/	-/	-/					-/	-/		/+		-/			+/	-/
TYRL	RXN-11319	R10246	Tyrosine lyase	b3991	+/+	+/+	+/+	+/+	+/+	+/+	+/+	+/+	+/+	+/+	+/+	+/+	+/+	+/+	+/+	+/+	+/+	+/+	+/+	+/+	+/+	+/+	+/+	+/+	+/+	+/+	+/+	+/+	+/+	+/+
TYROXDApp	RXN-5821	R02382	Tyramine:oxygen oxidoreductase(deaminating)(flavin-containing) (periplasm)	b1386	-/														+/
TYRPpp	RXN-14534		Phospho-L-tyrosine phosphatase (periplasmic)	b4055			-/
TYRTA	TYROSINE-AMINOTRANSFERASE-RXN	R00734	Tyrosine transaminase	( b4054 or b0928 or b3770 )	+/+	+/+	+/+	+/+	+/+	+/+	+/+	+/+	+/+	+/+	+/+	+/+	+/+	+/+	+/+	+/+	+/+	+/+	+/+	+/+	+/+	+/+	+/+	+/+	+/+	+/+	+/+	+/+	+/+	+/+
U23GAAT	UDPHYDROXYMYRGLUCOSAMNACETYLTRANS-RXN	R04550	UDP-3-O-(3-hydroxymyristoyl)glucosamine acyltransferase	b0179	+/+	+/+	+/+	+/+	+/+	+/+	+/+	+/+	+/+	+/+	+/+	+/+	+/+	+/+	+/+	+/+	+/+	+/+	+/+	+/+	+/+	+/+	+/+	+/+	+/+	+/+	+/+	+/+	+/+	+/+
UAAGDS	UDP-NACMURALGLDAPLIG-RXN	R02788	UDP-N-acetylmuramoyl-L-alanyl-D-glutamyl-meso-2,6-diaminopimelate synthetase	b0085	+/+	+/+	+/+	+/+	+/+	+/+	+/+	+/+	+/+	+/+	+/+	+/+	+/+	+/+	+/+	+/+	+/+	+/+	+/+	+/+	+/+	+/+	+/+	+/+	+/+	+/+	+/+	+/+	+/+	+/+
UACGALPpp	UDPSUGARHYDRO-RXN		UDP-N-acetyl-D-galactosamine pyrophosphohydrolase (periplasm)	b0480										-/
UACGAMPpp	UDPSUGARHYDRO-RXN		UDP-N-acetyl-D-glucosamine pyrophosphohydrolase (periplasm)	b0480															+/											/+
UAGAAT	UDPNACETYLGLUCOSAMACYLTRANS-RXN	R04567	UDP-N-acetylglucosamine acyltransferase	( b1094 and b0181 )	+/+	+/+	+/+	+/+	+/+	+/+	+/+	+/+	+/+	+/+	+/+	+/+	+/+	+/+	+/+	+/+	+/+	+/+	+/+	+/+	+/+	+/+	+/+	+/+	+/+	+/+	+/+	+/+	+/+	+/+
UAGCVT	UDPNACETYLGLUCOSAMENOLPYRTRANS-RXN	R00660	UDP-N-acetylglucosamine 1-carboxyvinyltransferase	b3189	+/+	+/+	+/+	+/+	+/+	+/+	+/+	+/+	+/+	+/+	+/+	+/+	+/+	+/+	+/+	+/+	+/+	+/+	+/+	+/+	+/+	+/+	+/+	+/+	+/+	+/+	+/+	+/+	+/+	+/+
UAGDP	NAG1P-URIDYLTRANS-RXN	R00416	UDP-N-acetylglucosamine diphosphorylase	b3730	+/+	+/+	+/+	+/+	+/+	+/+	+/+	+/+	+/+	+/+	+/+	+/+	+/+	+/+	+/+	+/+	+/+	+/+	+/+	+/+	+/+	+/+	+/+	+/+	+/+	+/+	+/+	+/+	+/+	+/+
UAGPT3	NACGLCTRANS-RXN	R05032	UDP-N-acetylglucosamine-N-acetylmuramyl-(pentapeptide)pyrophosphoryl-undecaprenol N-acetylglucosamine transferase	b0090	+/+	+/+	+/+	+/+	+/+	+/+	+/+	+/+	+/+	+/+	+/+	+/+	+/+	+/+	+/+	+/+	+/+	+/+	+/+	+/+	+/+	+/+	+/+	+/+	+/+	+/+	+/+	+/+	+/+	+/+
UAMAGS	UDP-NACMURALA-GLU-LIG-RXN	R02783	UDP-N-acetylmuramoyl-L-alanyl-D-glutamate synthetase	b0088	+/+	+/+	+/+	+/+	+/+	+/+	+/+	+/+	+/+	+/+	+/+	+/+	+/+	+/+	+/+	+/+	+/+	+/+	+/+	+/+	+/+	+/+	+/+	+/+	+/+	+/+	+/+	+/+	+/+	+/+
UAMAS	UDP-NACMUR-ALA-LIG-RXN	R03193	UDP-N-acetylmuramoyl-L-alanine synthetase	b0091	+/+	+/+	+/+	+/+	+/+	+/+	+/+	+/+	+/+	+/+	+/+	+/+	+/+	+/+	+/+	+/+	+/+	+/+	+/+	+/+	+/+	+/+	+/+	+/+	+/+	+/+	+/+	+/+	+/+	+/+
UAPGR	UDPNACETYLMURAMATEDEHYDROG-RXN	R03192	UDP-N-acetylenolpyruvoylglucosamine reductase	b3972	+/+	+/+	+/+	+/+	+/+	+/+	+/+	+/+	+/+	+/+	+/+	+/+	+/+	+/+	+/+	+/+	+/+	+/+	+/+	+/+	+/+	+/+	+/+	+/+	+/+	+/+	+/+	+/+	+/+	+/+
UDCPDP	UNDECAPRENYL-DIPHOSPHATASE-RXN	R05627	Undecaprenyl-diphosphatase	( b0841 or b1278 or b3057 )	+/+	+/+	+/+	+/+	+/+	+/+	+/+	+/+	+/+	+/+	+/+	+/+	+/+	+/+	+/+	+/+	+/+	+/+	+/+	+/+	+/+	+/+	+/+	+/+	+/+	+/+	+/+	+/+	+/+	+/+
UDCPDPS	RXN-8999	R06447	Undecaprenyl diphosphate synthase	b0174	+/+	+/+	+/+	+/+	+/+	+/+	+/+	+/+	+/+	+/+	+/+	+/+	+/+	+/+	+/+	+/+	+/+	+/+	+/+	+/+	+/+	+/+	+/+	+/+	+/+	+/+	+/+	+/+	+/+	+/+
UDPG4E	UDPGLUCEPIM-RXN	R00291	UDPglucose 4-epimerase	b0759				-/			+/+
UDPGALPpp	UDPSUGARHYDRO-RXN		UDPgalactose pyrophosphohydrolase	b0480																				-/
UDPGPpp		R00287	UDPglucose pyrophosphohydrolase	b0480																					-/
UGCIAMH	URUR-RXN		Ureidoglycine aminohydrolase	b0515		/+
UGLT	GALACTURIDYLYLTRANS-RXN	R00955	UDPglucose--hexose-1-phosphate uridylyltransferase	b0758				-/			+/+
UGLYCH		R00469	Ureidoglycolate hydrolase	b0505		/+		-/												/-
UGMDDS	UDP-NACMURALGLDAPAALIG-RXN	R04573	UDP-N-acetylmuramoyl-L-alanyl-D-glutamyl-meso-2,6-diaminopimeloyl-D-alanyl-D-alanine synthetase	b0086	+/+	+/+	+/+	+/+	+/+	+/+	+/+	+/+	+/+	+/+	+/+	+/+	+/+	+/+	+/+	+/+	+/+	+/+	+/+	+/+	+/+	+/+	+/+	+/+	+/+	+/+	+/+	+/+	+/+	+/+
UHGADA	UDPACYLGLCNACDEACETYL-RXN	R04587	UDP-3-O-acetylglucosamine deacetylase	b0096	+/+	+/+	+/+	+/+	+/+	+/+	+/+	+/+	+/+	+/+	+/+	+/+	+/+	+/+	+/+	+/+	+/+	+/+	+/+	+/+	+/+	+/+	+/+	+/+	+/+	+/+	+/+	+/+	+/+	+/+
UM4PCP			UDP-N-acetylmuramoyl-L-alanyl-D-gamma-glutamyl-meso-2,6-diaminopimelate-D-alanine L,D-carboxypeptidase	b1192																			-/
UM4PL			UDP-N-acetylmuramate:L-alanyl-gamma-D-glutamyl-meso-diaminopimelate-D-alanine ligase	b4233																			-/
UMPK	RXN-12002	R00158	UMP kinase	( b0910 or b0171 )	+/+	+/+	+/+	+/+	+/+	+/+	+/+	+/+	+/+	+/+	+/+	+/+	+/+	+/+	+/+	+/+	+/+	+/+	+/+	+/+	+/+	+/+	+/+	+/+	+/+	+/+	+/+	+/+	+/+	+/+
UPP3MT	RXN-13403	R03194	Uroporphyrinogen methyltransferase	b3368	+/+	+/+	+/+	+/+	+/+	+/+	+/+	+/+	+/+	+/+	+/+	+/+	+/+	+/+	+/+	+/+	+/+	+/+	+/+	+/+	+/+	+/+	+/+	+/+	+/+	+/+	+/+	+/+	+/+	+/+
UPP3S	UROGENIIISYN-RXN	R03165	Uroporphyrinogen-III synthase	b3804	+/+	+/+	+/+	+/+	+/+	+/+	+/+	+/+	+/+	+/+	+/+	+/+	+/+	+/+	+/+	+/+	+/+	+/+	+/+	+/+	+/+	+/+	+/+	+/+	+/+	+/+	+/+	+/+	+/+	+/+
UPPDC1	UROGENDECARBOX-RXN	R03197	Uroporphyrinogen decarboxylase (uroporphyrinogen III)	b3997	+/+	+/+	+/+	+/+	+/+	+/+	+/+	+/+	+/+	+/+	+/+	+/+	+/+	+/+	+/+	+/+	+/+	+/+	+/+	+/+	+/+	+/+	+/+	+/+	+/+	+/+	+/+	+/+	+/+	+/+
URDGLYCD	RXN0-7024	R02935	Ureidoglycolate dehydrogenase	b0517		+/+	-/
URIC			Uricase			/+
URIH	URIDINE-NUCLEOSIDASE-RXN	R01080	Uridine hydrolase	( b2162 or b0651 or b0030 )									-/
URIK1	URIDINEKIN-RXN	R00964	Uridine kinase ATPUridine	b2066															-/	-/
URIK2	URKI-RXN	R00968	Uridine kinase (GTP:Uridine)	b2066																-/			+/
USHD	LIPIDXSYNTHESIS-RXN	R04549	UDP-sugar hydrolase	b0524	+/+	+/+	+/+	+/+	+/+	+/+	+/+	+/+	+/+	+/+	+/+	+/+	+/+	+/+	+/+	+/+	+/+	+/+	+/+	+/+	+/+	+/+	+/+	+/+	+/+	+/+	+/+	+/+	+/+	+/+
VALTA	BRANCHED-CHAINAMINOTRANSFERVAL-RXN	R01214	Valine transaminase	b3770	+/+	+/+		+/+	+/+	+/+	+/+	+/+	+/+	+/+	+/+	+/+	+/+	+/+		+/+	+/+	+/+	+/+	+/+	+/+	+/+	+/+	+/+	+/+	+/+	+/+	+/+	+/+	+/+
VPAMTr	VALINE-PYRUVATE-AMINOTRANSFER-RXN	R01215	Valine-pyruvate aminotransferase	b3572			+/+												+/+											-/
X5PL3E	LXULRU5P-RXN	R03244	L-xylulose 5-phosphate 3-epimerase	( b4197 or b3582 )																/-												-/
XAND	RXN0-901	R02103	Xanthine dehydrogenase	( b2866 and b2867 and b2868 )		/+
XPPT	XANPRIBOSYLTRAN-RXN	R02142	Xanthine phosphoribosyltransferase	b0238	-/	-/	-/	-/	-/	-/	-/	-/	-/	-/	-/	-/	-/	-/	-/	-/	-/	-/	-/	-/		-/	-/	-/	-/	-/	-/	-/	-/	-/
XTSNH	RXN0-363	R02143	Xanthosine hydrolase	b0030							+/								/-
XYLI1	XYLISOM-RXN	R01432	Xylose isomerase	b3565																													+/+
XYLI2		R00307	Xylose isomerase	b3565											-/						/-		-/									/-
XYLK	XYLULOKIN-RXN	R01639	Xylulokinase	( b0063 or b3564 )																													+/+
XYLK2	LYXK-RXN	R01901	L-xylulokinase	( b0063 or b3580 )				-/
