# Supplementary material for: Machine learning identifies key metabolic reactions in bacterial growth on different carbon sources
Source: Mol Syst Biol. 2024 Jan 30;20(3):170–86. doi: 10.1038/s44320-024-00017-w (PMC10912204; doi:10.1038/s44320-024-00017-w)
Supplement: Supplementary file 3 — Dataset EV2 [file 44320_2024_17_MOESM3_ESM.xlsx]

## Sheet: Legend
Dataset EV2. Comparison of model predictions with experimental results.
	Column Name	Description
	Carbon source	Carbon growth condition in which the metabolic reaction was tested
	Gene	Gene associated with the metabolic reaction based upon the gene-protein-reaction (GPR) rules included in the iML1515 model (http://bigg.ucsd.edu/models/iML1515/reactions)
	Reaction ID	Metabolic reaction ID for the EcoCyc database (https://ecocyc.org/)
	Model prediction	Predicted reactions are denoted as “1”, otherwise “0”.
	EN	Benefiical reactions predicted from the the elastic net regression model
	MLP	Beneficial reactions predicted from the the multilayer perceptron model
	Simulation	Essential reactions predicted from single-reaction deletion simulations using FBA and MOMA
	Experimental result	The reported critical reactions are denoted as “1”, otherwise “0”.
	Training data	Critical reactions reported in the training data (Tong et al 2020, mBio 11, e02259-20; Baba et al 2006, Mol Syst Biol 2, 2006.0008)
	Independent test data	Critical reactions reported in the independent test data (Monk et al 2017, Nat Biotechnol 35, 904-908)

## Sheet: Dataset EV2
Carbon source	Gene	Reaction ID	Model prediction			Experimental result
			EN	MLP	Simulation	Training data	Independent test data
Acetate	b0004	THRS	0	1	1	1	NA
Acetate	b0031	DHDPRy	1	1	1	1	NA
Acetate	b0074	IPPS	1	1	1	1	1
Acetate	b0085	UAAGDS	1	1	1	1	1
Acetate	b0086	UGMDDS	1	1	1	1	1
Acetate	b0087	PAPPT3	1	1	1	1	1
Acetate	b0088	UAMAGS	1	1	1	1	1
Acetate	b0090	UAGPT3	1	1	1	1	1
Acetate	b0091	UAMAS	1	1	1	1	1
Acetate	b0096	UHGADA	1	1	1	1	1
Acetate	b0103	DPCOAK	1	1	1	0	1
Acetate	b0109	NNDPR	1	1	1	1	1
Acetate	b0131	ASP1DC	1	1	1	0	0
Acetate	b0133	PANTS	1	1	1	0	0
Acetate	b0134	MOHMT	1	1	1	0	0
Acetate	b0142	HPPK2	1	1	1	1	1
Acetate	b0154	G1SAT	1	1	1	1	1
Acetate	b0166	THDPS	1	1	1	1	1
Acetate	b0173	DXPRIi	1	1	1	1	1
Acetate	b0174	UDCPDPS	1	1	1	1	1
Acetate	b0179	U23GAAT	1	1	1	1	1
Acetate	b0182	LPADSS	1	1	1	1	1
Acetate	b0242	GLU5K	1	1	1	1	1
Acetate	b0243	G5SD	1	1	1	NA	1
Acetate	b0369	PPBNGS	1	1	1	1	1
Acetate	b0386	P5CR	1	1	1	1	1
Acetate	b0415	RBFSa	1	1	1	1	1
Acetate	b0417	TMPK	1	1	1	1	1
Acetate	b0420	DXPS	1	1	1	1	1
Acetate	b0521	CBMKr	1	1	0	0	0
Acetate	b0522	AIRC2	1	1	1	1	1
Acetate	b0523	AIRC3	1	1	1	1	1
Acetate	b0524	USHD	1	1	1	1	1
Acetate	b0720	CS	1	1	1	1	1
Acetate	b0750	QULNS	1	1	1	1	1
Acetate	b0774	AMAOTr	1	1	1	0	0
Acetate	b0775	BTS5	1	1	1	0	0
Acetate	b0776	AOXSr2	1	1	1	0	0
Acetate	b0777	MALCOAMT	1	1	1	0	0
Acetate	b0778	DBTS	1	1	1	0	0
Acetate	b0908	PSCVT	1	1	1	1	1
Acetate	b0915	TDSK	1	1	1	1	1
Acetate	b0918	KDOCT2	1	1	1	1	1
Acetate	b1062	DHORTS	1	1	1	1	0
Acetate	b1098	DTMPK	1	1	1	1	1
Acetate	b1136	ICDHyr	1	1	1	1	1
Acetate	b1207	PRPPS	1	1	0	1	1
Acetate	b1208	CDPMEK	1	1	1	1	1
Acetate	b1210	GLUTRR	1	1	1	1	1
Acetate	b1215	KDOPS	1	1	1	1	1
Acetate	b1277	GTPCII2	1	1	1	1	1
Acetate	b1281	OMPDC	1	1	1	1	1
Acetate	b1511	AI2K	1	1	0	0	0
Acetate	b1517	PAI2T	1	1	0	0	0
Acetate	b1518	PAI2I	1	1	0	0	0
Acetate	b1662	RBFSb	1	1	1	1	1
Acetate	b1693	DHQTi	1	1	1	1	1
Acetate	b1695	ACOAD1fr	0	1	0	0	0
Acetate	b1740	NADS1	1	1	1	1	1
Acetate	b2019	ATPPRT	1	1	1	1	1
Acetate	b2020	HISTD	1	1	1	1	1
Acetate	b2021	HSTPT	1	1	1	1	1
Acetate	b2024	PRMICI	1	1	1	NA	1
Acetate	b2153	GTPCI	1	1	1	1	1
Acetate	b2312	GLUPRT	1	1	1	0	1
Acetate	b2315	DHFS	1	1	1	1	1
Acetate	b2320	PERD	1	1	0	0	0
Acetate	b2329	CHORS	1	1	1	1	1
Acetate	b2400	GLUTRS	1	1	1	1	1
Acetate	b2436	CPPPGO	1	1	0	0	0
Acetate	b2472	SDPDS	1	1	1	1	1
Acetate	b2476	PRASCSi	1	1	1	1	1
Acetate	b2478	DHDPS	1	1	1	1	1
Acetate	b2499	PRAIS	1	1	1	1	1
Acetate	b2500	GARFT	1	1	0	0	0
Acetate	b2508	IMPD	1	1	0	1	1
Acetate	b2557	PRFGS	1	1	1	NA	1
Acetate	b2615	NADK	1	1	1	1	1
Acetate	b2687	RHCCE	1	1	1	0	0
Acetate	b2746	MECDPS	1	1	1	1	1
Acetate	b2747	MEPCT	1	1	1	1	1
Acetate	b2750	ADSK	1	1	1	1	1
Acetate	b2779	ENO	0	1	0	1	1
Acetate	b2780	CTPS2	1	1	1	1	1
Acetate	b2818	ACGS	1	1	1	1	1
Acetate	b2838	DAPDC	1	1	1	1	1
Acetate	b2926	PGK	0	1	1	1	1
Acetate	b2942	METAT	1	1	1	1	1
Acetate	b3041	DB4PS	1	1	1	1	1
Acetate	b3172	ARGSS	1	1	1	1	1
Acetate	b3176	PGAMT	1	1	1	0	1
Acetate	b3177	DHPS2	1	1	1	0	1
Acetate	b3187	OCTDPS	1	1	1	1	1
Acetate	b3189	UAGCVT	1	1	1	1	1
Acetate	b3198	KDOPP	1	1	1	0	0
Acetate	b3236	MDH	1	1	0	NA	1
Acetate	b3386	RPE	0	1	0	0	0
Acetate	b3389	DHQS	1	1	1	1	1
Acetate	b3403	PPCK	1	1	0	0	0
Acetate	b3412	PMEACPE	1	1	1	0	0
Acetate	b3433	ASAD	0	1	1	1	1
Acetate	b3607	SERAT	1	1	1	NA	1
Acetate	b3608	G3PD2	1	1	0	1	1
Acetate	b3634	PTPATi	1	1	1	1	1
Acetate	b3642	ORPT	1	1	1	1	1
Acetate	b3729	GF6PTA	1	1	1	1	1
Acetate	b3804	UPP3S	1	1	1	1	1
Acetate	b3805	HMBS	1	1	1	1	1
Acetate	b3809	DAPE	1	1	1	0	1
Acetate	b3843	OPHBDC	1	1	1	1	1
Acetate	b3870	GLNS	1	1	1	NA	1
Acetate	b3919	TPI	0	1	0	NA	1
Acetate	b3939	SHSL1	1	1	1	NA	1
Acetate	b3941	MTHFR2	1	1	1	1	1
Acetate	b3957	ACODA	1	1	1	1	1
Acetate	b3958	AGPR	1	1	1	1	1
Acetate	b3959	ACGK	1	1	1	1	1
Acetate	b3960	ARGSL	1	1	1	1	1
Acetate	b3962	NADTRHD	1	1	0	0	0
Acetate	b3967	GLUR	1	1	1	1	1
Acetate	b3972	UAPGR	1	1	1	1	1
Acetate	b3974	PNTK	1	1	1	0	1
Acetate	b3991	TYRL	1	1	1	1	1
Acetate	b3993	TMPPP	1	1	1	1	1
Acetate	b3994	AMPMS2	1	1	1	1	1
Acetate	b3997	UPPDC1	1	1	1	0	1
Acetate	b4005	PRAGSr	1	1	1	0	1
Acetate	b4013	HSST	1	1	1	1	1
Acetate	b4015	ICL	0	1	0	1	1
Acetate	b4040	HBZOPT	1	1	1	1	1
Acetate	b4177	ADSS	1	1	1	0	1
Acetate	b4209	FESR	1	1	0	0	0
Acetate	b4214	BPNT	1	1	1	1	0
Acetate	b4388	PSP_L	0	1	0	NA	1
Adenosine	b0004	THRS	0	1	1	1	NA
Adenosine	b0031	DHDPRy	1	1	1	1	NA
Adenosine	b0074	IPPS	1	1	1	1	NA
Adenosine	b0085	UAAGDS	1	1	1	1	NA
Adenosine	b0086	UGMDDS	1	1	1	1	NA
Adenosine	b0087	PAPPT3	1	1	1	1	NA
Adenosine	b0088	UAMAGS	1	1	1	1	NA
Adenosine	b0090	UAGPT3	1	1	1	1	NA
Adenosine	b0091	UAMAS	1	1	1	1	NA
Adenosine	b0096	UHGADA	1	1	1	1	NA
Adenosine	b0103	DPCOAK	1	1	1	0	NA
Adenosine	b0109	NNDPR	1	1	1	1	NA
Adenosine	b0131	ASP1DC	1	1	1	0	NA
Adenosine	b0133	PANTS	1	1	1	1	NA
Adenosine	b0134	MOHMT	1	1	1	1	NA
Adenosine	b0142	HPPK2	1	1	1	1	NA
Adenosine	b0154	G1SAT	1	1	1	1	NA
Adenosine	b0166	THDPS	1	1	1	1	NA
Adenosine	b0173	DXPRIi	1	1	1	1	NA
Adenosine	b0174	UDCPDPS	1	1	1	1	NA
Adenosine	b0179	U23GAAT	1	1	1	1	NA
Adenosine	b0182	LPADSS	1	1	1	1	NA
Adenosine	b0242	GLU5K	1	1	1	1	NA
Adenosine	b0369	PPBNGS	1	1	1	1	NA
Adenosine	b0386	P5CR	1	1	1	1	NA
Adenosine	b0415	RBFSa	1	1	1	1	NA
Adenosine	b0417	TMPK	1	1	1	1	NA
Adenosine	b0420	DXPS	1	1	1	1	NA
Adenosine	b0505	UGLYCH	0	1	0	0	NA
Adenosine	b0507	GLXCL	0	1	0	0	NA
Adenosine	b0512	ALLTN	0	1	0	0	NA
Adenosine	b0515	UGCIAMH	0	1	0	0	NA
Adenosine	b0516	ALLTAMH2	0	1	0	0	NA
Adenosine	b0517	URDGLYCD	1	1	0	0	NA
Adenosine	b0521	CBMKr	0	1	0	0	NA
Adenosine	b0524	USHD	1	1	1	1	NA
Adenosine	b0720	CS	0	1	1	1	NA
Adenosine	b0750	QULNS	1	1	1	1	NA
Adenosine	b0767	PGL	1	1	0	0	NA
Adenosine	b0774	AMAOTr	1	1	1	0	NA
Adenosine	b0775	BTS5	1	1	1	0	NA
Adenosine	b0776	AOXSr2	1	1	1	0	NA
Adenosine	b0777	MALCOAMT	1	1	1	0	NA
Adenosine	b0778	DBTS	1	1	1	0	NA
Adenosine	b0908	PSCVT	1	1	1	1	NA
Adenosine	b0915	TDSK	1	1	1	1	NA
Adenosine	b0918	KDOCT2	1	1	1	1	NA
Adenosine	b1062	DHORTS	1	1	1	1	NA
Adenosine	b1098	DTMPK	1	1	1	1	NA
Adenosine	b1136	ICDHyr	0	1	1	1	NA
Adenosine	b1208	CDPMEK	1	1	1	1	NA
Adenosine	b1210	GLUTRR	1	1	1	1	NA
Adenosine	b1215	KDOPS	1	1	1	1	NA
Adenosine	b1232	FTHFD	1	1	0	0	NA
Adenosine	b1277	GTPCII2	1	1	1	1	NA
Adenosine	b1281	OMPDC	1	1	1	1	NA
Adenosine	b1511	AI2K	1	1	0	1	NA
Adenosine	b1517	PAI2T	1	1	0	0	NA
Adenosine	b1518	PAI2I	1	1	0	0	NA
Adenosine	b1662	RBFSb	1	1	1	1	NA
Adenosine	b1693	DHQTi	1	1	1	1	NA
Adenosine	b1695	ACOAD1fr	0	1	0	0	NA
Adenosine	b1740	NADS1	1	1	1	1	NA
Adenosine	b1852	G6PDH2r	1	1	0	0	NA
Adenosine	b2019	ATPPRT	1	1	1	1	NA
Adenosine	b2020	HISTD	1	1	1	1	NA
Adenosine	b2021	HSTPT	1	1	1	1	NA
Adenosine	b2029	GND	1	1	0	0	NA
Adenosine	b2153	GTPCI	1	1	1	1	NA
Adenosine	b2312	GLUPRT	1	1	1	0	NA
Adenosine	b2315	DHFS	1	1	1	1	NA
Adenosine	b2320	PERD	1	1	0	0	NA
Adenosine	b2329	CHORS	1	1	1	1	NA
Adenosine	b2400	GLUTRS	1	1	1	1	NA
Adenosine	b2436	CPPPGO	1	1	0	0	NA
Adenosine	b2472	SDPDS	1	1	1	1	NA
Adenosine	b2478	DHDPS	1	1	1	1	NA
Adenosine	b2499	PRAIS	1	1	1	1	NA
Adenosine	b2500	GARFT	1	1	0	0	NA
Adenosine	b2508	IMPD	1	1	0	1	NA
Adenosine	b2615	NADK	1	1	1	1	NA
Adenosine	b2687	RHCCE	1	1	1	0	NA
Adenosine	b2746	MECDPS	1	1	1	1	NA
Adenosine	b2747	MEPCT	1	1	1	1	NA
Adenosine	b2750	ADSK	1	1	1	0	NA
Adenosine	b2779	ENO	1	1	0	1	NA
Adenosine	b2780	CTPS2	1	1	1	1	NA
Adenosine	b2818	ACGS	1	1	1	1	NA
Adenosine	b2838	DAPDC	1	1	1	1	NA
Adenosine	b2926	PGK	1	1	0	1	NA
Adenosine	b2942	METAT	1	1	1	1	NA
Adenosine	b3041	DB4PS	1	1	1	1	NA
Adenosine	b3124	GLYCK2	0	1	0	0	NA
Adenosine	b3172	ARGSS	1	1	1	1	NA
Adenosine	b3176	PGAMT	1	1	1	0	NA
Adenosine	b3177	DHPS2	1	1	1	0	NA
Adenosine	b3187	OCTDPS	1	1	1	1	NA
Adenosine	b3189	UAGCVT	1	1	1	1	NA
Adenosine	b3198	KDOPP	1	1	1	0	NA
Adenosine	b3386	RPE	1	1	0	1	NA
Adenosine	b3389	DHQS	1	1	1	1	NA
Adenosine	b3412	PMEACPE	1	1	1	0	NA
Adenosine	b3433	ASAD	0	1	1	1	NA
Adenosine	b3608	G3PD2	1	1	0	1	NA
Adenosine	b3634	PTPATi	1	1	1	1	NA
Adenosine	b3642	ORPT	1	1	1	1	NA
Adenosine	b3665	ADD	0	1	0	0	NA
Adenosine	b3729	GF6PTA	1	1	1	1	NA
Adenosine	b3804	UPP3S	1	1	1	1	NA
Adenosine	b3805	HMBS	1	1	1	1	NA
Adenosine	b3809	DAPE	1	1	1	0	NA
Adenosine	b3843	OPHBDC	1	1	1	1	NA
Adenosine	b3941	MTHFR2	1	1	1	1	NA
Adenosine	b3956	PPC	1	0	0	1	NA
Adenosine	b3957	ACODA	1	1	1	1	NA
Adenosine	b3958	AGPR	1	1	1	1	NA
Adenosine	b3959	ACGK	1	1	1	1	NA
Adenosine	b3960	ARGSL	1	1	1	1	NA
Adenosine	b3962	NADTRHD	0	1	0	0	NA
Adenosine	b3967	GLUR	1	1	1	1	NA
Adenosine	b3972	UAPGR	1	1	1	1	NA
Adenosine	b3974	PNTK	1	1	1	0	NA
Adenosine	b3991	TYRL	1	1	1	1	NA
Adenosine	b3993	TMPPP	1	1	1	1	NA
Adenosine	b3994	AMPMS2	1	1	1	1	NA
Adenosine	b3997	UPPDC1	1	1	1	0	NA
Adenosine	b4005	PRAGSr	1	1	1	0	NA
Adenosine	b4013	HSST	1	1	1	1	NA
Adenosine	b4025	PGI	1	1	0	1	NA
Adenosine	b4040	HBZOPT	1	1	1	1	NA
Adenosine	b4094	R15BPK	0	1	0	0	NA
Adenosine	b4209	FESR	1	1	0	0	NA
Adenosine	b4214	BPNT	1	1	1	1	NA
D-Alanine	b0004	THRS	0	1	1	1	NA
D-Alanine	b0031	DHDPRy	1	1	1	1	NA
D-Alanine	b0074	IPPS	1	1	1	1	NA
D-Alanine	b0085	UAAGDS	1	1	1	1	NA
D-Alanine	b0086	UGMDDS	1	1	1	1	NA
D-Alanine	b0087	PAPPT3	1	1	1	1	NA
D-Alanine	b0088	UAMAGS	1	1	1	1	NA
D-Alanine	b0090	UAGPT3	1	1	1	1	NA
D-Alanine	b0091	UAMAS	1	1	1	1	NA
D-Alanine	b0096	UHGADA	1	1	1	1	NA
D-Alanine	b0103	DPCOAK	1	1	1	0	NA
D-Alanine	b0109	NNDPR	1	1	1	0	NA
D-Alanine	b0131	ASP1DC	1	1	1	0	NA
D-Alanine	b0133	PANTS	1	1	1	0	NA
D-Alanine	b0134	MOHMT	1	1	1	0	NA
D-Alanine	b0142	HPPK2	1	1	1	1	NA
D-Alanine	b0154	G1SAT	1	1	1	1	NA
D-Alanine	b0166	THDPS	1	1	1	1	NA
D-Alanine	b0173	DXPRIi	1	1	1	1	NA
D-Alanine	b0174	UDCPDPS	1	1	1	1	NA
D-Alanine	b0179	U23GAAT	1	1	1	1	NA
D-Alanine	b0182	LPADSS	1	1	1	1	NA
D-Alanine	b0242	GLU5K	1	1	1	1	NA
D-Alanine	b0369	PPBNGS	1	1	1	1	NA
D-Alanine	b0386	P5CR	1	1	1	1	NA
D-Alanine	b0415	RBFSa	1	1	1	1	NA
D-Alanine	b0417	TMPK	1	1	1	1	NA
D-Alanine	b0420	DXPS	1	1	1	1	NA
D-Alanine	b0521	CBMKr	1	1	0	0	NA
D-Alanine	b0522	AIRC2	1	1	1	1	NA
D-Alanine	b0523	AIRC3	1	1	1	1	NA
D-Alanine	b0524	USHD	1	1	1	1	NA
D-Alanine	b0720	CS	0	1	1	1	NA
D-Alanine	b0750	QULNS	1	1	1	1	NA
D-Alanine	b0774	AMAOTr	1	1	1	0	NA
D-Alanine	b0775	BTS5	1	1	1	0	NA
D-Alanine	b0776	AOXSr2	1	1	1	0	NA
D-Alanine	b0777	MALCOAMT	1	1	1	0	NA
D-Alanine	b0778	DBTS	1	1	1	0	NA
D-Alanine	b0908	PSCVT	1	1	1	1	NA
D-Alanine	b0915	TDSK	1	1	1	1	NA
D-Alanine	b0918	KDOCT2	1	1	1	1	NA
D-Alanine	b1062	DHORTS	1	1	1	0	NA
D-Alanine	b1098	DTMPK	1	1	1	1	NA
D-Alanine	b1136	ICDHyr	0	1	1	1	NA
D-Alanine	b1189	DAAD	1	1	0	1	NA
D-Alanine	b1207	PRPPS	1	1	0	1	NA
D-Alanine	b1208	CDPMEK	1	1	1	1	NA
D-Alanine	b1210	GLUTRR	1	1	1	1	NA
D-Alanine	b1215	KDOPS	1	1	1	1	NA
D-Alanine	b1277	GTPCII2	1	1	1	1	NA
D-Alanine	b1281	OMPDC	1	1	1	1	NA
D-Alanine	b1511	AI2K	1	1	0	1	NA
D-Alanine	b1517	PAI2T	1	1	0	0	NA
D-Alanine	b1518	PAI2I	1	1	0	0	NA
D-Alanine	b1662	RBFSb	1	1	1	1	NA
D-Alanine	b1693	DHQTi	1	1	1	1	NA
D-Alanine	b1695	ACOAD1fr	1	1	0	0	NA
D-Alanine	b1740	NADS1	1	1	1	1	NA
D-Alanine	b2019	ATPPRT	1	1	1	1	NA
D-Alanine	b2020	HISTD	1	1	1	1	NA
D-Alanine	b2021	HSTPT	1	1	1	1	NA
D-Alanine	b2091	GLTPD	1	0	0	0	NA
D-Alanine	b2153	GTPCI	1	1	1	1	NA
D-Alanine	b2312	GLUPRT	1	1	1	0	NA
D-Alanine	b2315	DHFS	1	1	1	1	NA
D-Alanine	b2320	PERD	1	1	0	0	NA
D-Alanine	b2329	CHORS	1	1	1	1	NA
D-Alanine	b2400	GLUTRS	1	1	1	1	NA
D-Alanine	b2436	CPPPGO	1	1	0	0	NA
D-Alanine	b2463	ME2	1	0	0	0	NA
D-Alanine	b2472	SDPDS	1	1	1	1	NA
D-Alanine	b2476	PRASCSi	1	1	1	1	NA
D-Alanine	b2478	DHDPS	1	1	1	1	NA
D-Alanine	b2499	PRAIS	1	1	1	1	NA
D-Alanine	b2500	GARFT	1	1	0	0	NA
D-Alanine	b2508	IMPD	1	1	0	1	NA
D-Alanine	b2615	NADK	1	1	1	1	NA
D-Alanine	b2687	RHCCE	1	1	1	0	NA
D-Alanine	b2746	MECDPS	1	1	1	1	NA
D-Alanine	b2747	MEPCT	1	1	1	1	NA
D-Alanine	b2750	ADSK	1	1	1	1	NA
D-Alanine	b2779	ENO	0	1	0	1	NA
D-Alanine	b2780	CTPS2	1	1	1	1	NA
D-Alanine	b2818	ACGS	1	1	1	1	NA
D-Alanine	b2838	DAPDC	1	1	1	1	NA
D-Alanine	b2926	PGK	1	1	1	1	NA
D-Alanine	b2942	METAT	1	1	1	1	NA
D-Alanine	b3041	DB4PS	1	1	1	1	NA
D-Alanine	b3172	ARGSS	1	1	1	1	NA
D-Alanine	b3176	PGAMT	1	1	1	0	NA
D-Alanine	b3177	DHPS2	1	1	1	0	NA
D-Alanine	b3187	OCTDPS	1	1	1	1	NA
D-Alanine	b3189	UAGCVT	1	1	1	1	NA
D-Alanine	b3198	KDOPP	1	1	1	0	NA
D-Alanine	b3386	RPE	1	1	0	0	NA
D-Alanine	b3389	DHQS	1	1	1	1	NA
D-Alanine	b3403	PPCK	1	1	0	0	NA
D-Alanine	b3412	PMEACPE	1	1	1	0	NA
D-Alanine	b3433	ASAD	0	1	1	1	NA
D-Alanine	b3572	VPAMTr	1	1	0	0	NA
D-Alanine	b3608	G3PD2	1	1	0	1	NA
D-Alanine	b3634	PTPATi	1	1	1	1	NA
D-Alanine	b3642	ORPT	1	1	1	1	NA
D-Alanine	b3729	GF6PTA	1	1	1	1	NA
D-Alanine	b3804	UPP3S	1	1	1	1	NA
D-Alanine	b3805	HMBS	1	1	1	1	NA
D-Alanine	b3809	DAPE	1	1	1	0	NA
D-Alanine	b3843	OPHBDC	1	1	1	1	NA
D-Alanine	b3941	MTHFR2	1	1	1	1	NA
D-Alanine	b3957	ACODA	1	1	1	1	NA
D-Alanine	b3958	AGPR	1	1	1	1	NA
D-Alanine	b3959	ACGK	1	1	1	1	NA
D-Alanine	b3960	ARGSL	1	1	1	1	NA
D-Alanine	b3962	NADTRHD	0	1	0	0	NA
D-Alanine	b3967	GLUR	1	1	1	1	NA
D-Alanine	b3972	UAPGR	1	1	1	1	NA
D-Alanine	b3974	PNTK	1	1	1	0	NA
D-Alanine	b3991	TYRL	1	1	1	1	NA
D-Alanine	b3993	TMPPP	1	1	1	1	NA
D-Alanine	b3994	AMPMS2	1	1	1	1	NA
D-Alanine	b3997	UPPDC1	1	1	1	0	NA
D-Alanine	b4005	PRAGSr	1	1	1	0	NA
D-Alanine	b4013	HSST	1	1	1	1	NA
D-Alanine	b4015	ICL	1	1	0	0	NA
D-Alanine	b4040	HBZOPT	1	1	1	1	NA
D-Alanine	b4177	ADSS	1	1	1	0	NA
D-Alanine	b4209	FESR	1	1	0	0	NA
D-Alanine	b4214	BPNT	1	1	1	1	NA
Fructose	b0004	THRS	0	1	1	1	NA
Fructose	b0031	DHDPRy	1	1	1	1	NA
Fructose	b0074	IPPS	1	1	1	1	NA
Fructose	b0085	UAAGDS	1	1	1	1	NA
Fructose	b0086	UGMDDS	1	1	1	1	NA
Fructose	b0087	PAPPT3	1	1	1	1	NA
Fructose	b0088	UAMAGS	1	1	1	1	NA
Fructose	b0090	UAGPT3	1	1	1	1	NA
Fructose	b0091	UAMAS	1	1	1	1	NA
Fructose	b0096	UHGADA	1	1	1	1	NA
Fructose	b0103	DPCOAK	1	1	1	0	NA
Fructose	b0109	NNDPR	1	1	1	1	NA
Fructose	b0131	ASP1DC	1	1	1	0	NA
Fructose	b0133	PANTS	1	1	1	1	NA
Fructose	b0134	MOHMT	1	1	1	1	NA
Fructose	b0142	HPPK2	1	1	1	1	NA
Fructose	b0154	G1SAT	1	1	1	1	NA
Fructose	b0166	THDPS	1	1	1	1	NA
Fructose	b0173	DXPRIi	1	1	1	1	NA
Fructose	b0174	UDCPDPS	1	1	1	1	NA
Fructose	b0179	U23GAAT	1	1	1	1	NA
Fructose	b0182	LPADSS	1	1	1	1	NA
Fructose	b0242	GLU5K	1	1	1	1	NA
Fructose	b0369	PPBNGS	1	1	1	1	NA
Fructose	b0386	P5CR	1	1	1	1	NA
Fructose	b0415	RBFSa	1	1	1	1	NA
Fructose	b0417	TMPK	1	1	1	1	NA
Fructose	b0420	DXPS	1	1	1	1	NA
Fructose	b0521	CBMKr	1	1	0	0	NA
Fructose	b0522	AIRC2	1	1	1	1	NA
Fructose	b0523	AIRC3	1	1	1	1	NA
Fructose	b0524	USHD	1	1	1	1	NA
Fructose	b0720	CS	0	1	1	1	NA
Fructose	b0750	QULNS	1	1	1	1	NA
Fructose	b0767	PGL	0	1	0	0	NA
Fructose	b0774	AMAOTr	1	1	1	0	NA
Fructose	b0775	BTS5	1	1	1	0	NA
Fructose	b0776	AOXSr2	1	1	1	0	NA
Fructose	b0777	MALCOAMT	1	1	1	0	NA
Fructose	b0778	DBTS	1	1	1	0	NA
Fructose	b0908	PSCVT	1	1	1	1	NA
Fructose	b0915	TDSK	1	1	1	1	NA
Fructose	b0918	KDOCT2	1	1	1	1	NA
Fructose	b1062	DHORTS	1	1	1	1	NA
Fructose	b1098	DTMPK	1	1	1	1	NA
Fructose	b1136	ICDHyr	1	1	1	1	NA
Fructose	b1207	PRPPS	1	1	0	1	NA
Fructose	b1208	CDPMEK	1	1	1	1	NA
Fructose	b1210	GLUTRR	1	1	1	1	NA
Fructose	b1215	KDOPS	1	1	1	1	NA
Fructose	b1277	GTPCII2	1	1	1	1	NA
Fructose	b1281	OMPDC	1	1	1	1	NA
Fructose	b1511	AI2K	1	1	0	1	NA
Fructose	b1517	PAI2T	1	1	0	0	NA
Fructose	b1518	PAI2I	1	1	0	0	NA
Fructose	b1662	RBFSb	1	1	1	1	NA
Fructose	b1693	DHQTi	1	1	1	1	NA
Fructose	b1695	ACOAD1fr	1	1	0	0	NA
Fructose	b1740	NADS1	1	1	1	1	NA
Fructose	b1852	G6PDH2r	0	1	0	0	NA
Fructose	b2019	ATPPRT	1	1	1	1	NA
Fructose	b2020	HISTD	1	1	1	1	NA
Fructose	b2021	HSTPT	1	1	1	1	NA
Fructose	b2029	GND	0	1	0	0	NA
Fructose	b2153	GTPCI	1	1	1	1	NA
Fructose	b2168	FRUK	1	1	0	1	NA
Fructose	b2312	GLUPRT	1	1	1	0	NA
Fructose	b2315	DHFS	1	1	1	1	NA
Fructose	b2320	PERD	1	1	0	0	NA
Fructose	b2329	CHORS	1	1	1	1	NA
Fructose	b2400	GLUTRS	1	1	1	1	NA
Fructose	b2436	CPPPGO	1	1	0	0	NA
Fructose	b2472	SDPDS	1	1	1	1	NA
Fructose	b2476	PRASCSi	1	1	1	1	NA
Fructose	b2478	DHDPS	1	1	1	1	NA
Fructose	b2499	PRAIS	1	1	1	1	NA
Fructose	b2500	GARFT	1	1	0	0	NA
Fructose	b2508	IMPD	1	1	0	1	NA
Fructose	b2615	NADK	1	1	1	1	NA
Fructose	b2660	SHGO	1	0	0	0	NA
Fructose	b2687	RHCCE	1	1	1	0	NA
Fructose	b2746	MECDPS	1	1	1	1	NA
Fructose	b2747	MEPCT	1	1	1	1	NA
Fructose	b2750	ADSK	1	1	1	1	NA
Fructose	b2779	ENO	1	1	0	1	NA
Fructose	b2780	CTPS2	1	1	1	1	NA
Fructose	b2818	ACGS	1	1	1	1	NA
Fructose	b2838	DAPDC	1	1	1	1	NA
Fructose	b2906	OPHHXy	1	0	0	0	NA
Fructose	b2926	PGK	1	1	0	1	NA
Fructose	b2942	METAT	1	1	1	1	NA
Fructose	b3041	DB4PS	1	1	1	1	NA
Fructose	b3172	ARGSS	1	1	1	1	NA
Fructose	b3176	PGAMT	1	1	1	0	NA
Fructose	b3177	DHPS2	1	1	1	0	NA
Fructose	b3187	OCTDPS	1	1	1	1	NA
Fructose	b3189	UAGCVT	1	1	1	1	NA
Fructose	b3198	KDOPP	1	1	1	0	NA
Fructose	b3386	RPE	0	1	0	1	NA
Fructose	b3389	DHQS	1	1	1	1	NA
Fructose	b3412	PMEACPE	1	1	1	0	NA
Fructose	b3433	ASAD	0	1	1	1	NA
Fructose	b3608	G3PD2	1	1	0	1	NA
Fructose	b3634	PTPATi	1	1	1	1	NA
Fructose	b3642	ORPT	1	1	1	1	NA
Fructose	b3729	GF6PTA	1	1	1	1	NA
Fructose	b3804	UPP3S	1	1	1	1	NA
Fructose	b3805	HMBS	1	1	1	1	NA
Fructose	b3809	DAPE	1	1	1	0	NA
Fructose	b3843	OPHBDC	1	1	1	1	NA
Fructose	b3941	MTHFR2	1	1	1	1	NA
Fructose	b3956	PPC	1	1	0	1	NA
Fructose	b3957	ACODA	1	1	1	1	NA
Fructose	b3958	AGPR	1	1	1	1	NA
Fructose	b3959	ACGK	1	1	1	1	NA
Fructose	b3960	ARGSL	1	1	1	1	NA
Fructose	b3962	NADTRHD	0	1	0	0	NA
Fructose	b3967	GLUR	1	1	1	1	NA
Fructose	b3972	UAPGR	1	1	1	1	NA
Fructose	b3974	PNTK	1	1	1	0	NA
Fructose	b3991	TYRL	1	1	1	1	NA
Fructose	b3993	TMPPP	1	1	1	1	NA
Fructose	b3994	AMPMS2	1	1	1	1	NA
Fructose	b3997	UPPDC1	1	1	1	0	NA
Fructose	b4005	PRAGSr	1	1	1	0	NA
Fructose	b4013	HSST	1	1	1	1	NA
Fructose	b4025	PGI	0	1	0	1	NA
Fructose	b4040	HBZOPT	1	1	1	1	NA
Fructose	b4177	ADSS	1	1	1	0	NA
Fructose	b4214	BPNT	1	1	1	1	NA
Fucose	b0004	THRS	0	1	1	1	NA
Fucose	b0031	DHDPRy	1	1	1	1	NA
Fucose	b0074	IPPS	1	1	1	1	NA
Fucose	b0085	UAAGDS	1	1	1	1	NA
Fucose	b0086	UGMDDS	1	1	1	1	NA
Fucose	b0087	PAPPT3	1	1	1	1	NA
Fucose	b0088	UAMAGS	1	1	1	1	NA
Fucose	b0090	UAGPT3	1	1	1	1	NA
Fucose	b0091	UAMAS	1	1	1	1	NA
Fucose	b0096	UHGADA	1	1	1	1	NA
Fucose	b0103	DPCOAK	1	1	1	0	NA
Fucose	b0109	NNDPR	1	1	1	1	NA
Fucose	b0131	ASP1DC	1	1	1	0	NA
Fucose	b0133	PANTS	1	1	1	0	NA
Fucose	b0134	MOHMT	1	1	1	0	NA
Fucose	b0142	HPPK2	1	1	1	1	NA
Fucose	b0154	G1SAT	1	1	1	1	NA
Fucose	b0166	THDPS	1	1	1	1	NA
Fucose	b0173	DXPRIi	1	1	1	1	NA
Fucose	b0174	UDCPDPS	1	1	1	1	NA
Fucose	b0179	U23GAAT	1	1	1	1	NA
Fucose	b0182	LPADSS	1	1	1	1	NA
Fucose	b0242	GLU5K	1	1	1	1	NA
Fucose	b0368	TAUDO	1	0	0	0	NA
Fucose	b0369	PPBNGS	1	1	1	1	NA
Fucose	b0386	P5CR	1	1	1	1	NA
Fucose	b0415	RBFSa	1	1	1	1	NA
Fucose	b0417	TMPK	1	1	1	1	NA
Fucose	b0420	DXPS	1	1	1	1	NA
Fucose	b0521	CBMKr	1	1	0	0	NA
Fucose	b0522	AIRC2	1	1	1	1	NA
Fucose	b0523	AIRC3	1	1	1	1	NA
Fucose	b0524	USHD	1	1	1	1	NA
Fucose	b0720	CS	0	1	1	1	NA
Fucose	b0750	QULNS	1	1	1	1	NA
Fucose	b0767	PGL	0	1	0	0	NA
Fucose	b0774	AMAOTr	1	1	1	0	NA
Fucose	b0775	BTS5	1	1	1	1	NA
Fucose	b0776	AOXSr2	1	1	1	0	NA
Fucose	b0777	MALCOAMT	1	1	1	0	NA
Fucose	b0778	DBTS	1	1	1	0	NA
Fucose	b0908	PSCVT	1	1	1	1	NA
Fucose	b0915	TDSK	1	1	1	1	NA
Fucose	b0918	KDOCT2	1	1	1	1	NA
Fucose	b1062	DHORTS	1	1	1	1	NA
Fucose	b1098	DTMPK	1	1	1	1	NA
Fucose	b1136	ICDHyr	0	1	1	1	NA
Fucose	b1207	PRPPS	1	1	0	1	NA
Fucose	b1208	CDPMEK	1	1	1	1	NA
Fucose	b1210	GLUTRR	1	1	1	1	NA
Fucose	b1215	KDOPS	1	1	1	1	NA
Fucose	b1277	GTPCII2	1	1	1	1	NA
Fucose	b1281	OMPDC	1	1	1	1	NA
Fucose	b1511	AI2K	1	1	0	0	NA
Fucose	b1517	PAI2T	1	1	0	0	NA
Fucose	b1518	PAI2I	1	1	0	0	NA
Fucose	b1662	RBFSb	1	1	1	1	NA
Fucose	b1693	DHQTi	1	1	1	1	NA
Fucose	b1695	ACOAD1fr	1	1	0	0	NA
Fucose	b1740	NADS1	1	1	1	1	NA
Fucose	b1852	G6PDH2r	0	1	0	0	NA
Fucose	b2019	ATPPRT	1	1	1	1	NA
Fucose	b2020	HISTD	1	1	1	1	NA
Fucose	b2021	HSTPT	1	1	1	1	NA
Fucose	b2029	GND	1	1	0	0	NA
Fucose	b2153	GTPCI	1	1	1	1	NA
Fucose	b2312	GLUPRT	1	1	1	0	NA
Fucose	b2315	DHFS	1	1	1	1	NA
Fucose	b2320	PERD	1	1	0	0	NA
Fucose	b2329	CHORS	1	1	1	1	NA
Fucose	b2400	GLUTRS	1	1	1	1	NA
Fucose	b2436	CPPPGO	1	1	0	0	NA
Fucose	b2472	SDPDS	1	1	1	1	NA
Fucose	b2476	PRASCSi	1	1	1	1	NA
Fucose	b2478	DHDPS	1	1	1	1	NA
Fucose	b2499	PRAIS	1	1	1	1	NA
Fucose	b2500	GARFT	1	1	0	0	NA
Fucose	b2508	IMPD	1	1	0	1	NA
Fucose	b2615	NADK	1	1	1	1	NA
Fucose	b2687	RHCCE	1	1	1	0	NA
Fucose	b2746	MECDPS	1	1	1	1	NA
Fucose	b2747	MEPCT	1	1	1	1	NA
Fucose	b2750	ADSK	1	1	1	1	NA
Fucose	b2779	ENO	1	1	0	1	NA
Fucose	b2780	CTPS2	1	1	1	1	NA
Fucose	b2803	FCLK	1	1	1	1	NA
Fucose	b2818	ACGS	1	1	1	1	NA
Fucose	b2838	DAPDC	1	1	1	1	NA
Fucose	b2906	OPHHXy	1	0	0	0	NA
Fucose	b2926	PGK	1	1	0	1	NA
Fucose	b2942	METAT	1	1	1	1	NA
Fucose	b3041	DB4PS	1	1	1	1	NA
Fucose	b3172	ARGSS	1	1	1	1	NA
Fucose	b3176	PGAMT	1	1	1	0	NA
Fucose	b3177	DHPS2	1	1	1	0	NA
Fucose	b3187	OCTDPS	1	1	1	1	NA
Fucose	b3189	UAGCVT	1	1	1	1	NA
Fucose	b3198	KDOPP	1	1	1	0	NA
Fucose	b3386	RPE	1	1	0	0	NA
Fucose	b3389	DHQS	1	1	1	1	NA
Fucose	b3412	PMEACPE	1	1	1	0	NA
Fucose	b3433	ASAD	0	1	1	1	NA
Fucose	b3608	G3PD2	1	1	0	1	NA
Fucose	b3634	PTPATi	1	1	1	1	NA
Fucose	b3642	ORPT	1	1	1	1	NA
Fucose	b3729	GF6PTA	1	1	1	1	NA
Fucose	b3804	UPP3S	1	1	1	1	NA
Fucose	b3805	HMBS	1	1	1	1	NA
Fucose	b3809	DAPE	1	1	1	0	NA
Fucose	b3843	OPHBDC	1	1	1	1	NA
Fucose	b3941	MTHFR2	1	1	1	1	NA
Fucose	b3956	PPC	1	1	0	1	NA
Fucose	b3957	ACODA	1	1	1	1	NA
Fucose	b3958	AGPR	1	1	1	1	NA
Fucose	b3959	ACGK	1	1	1	1	NA
Fucose	b3960	ARGSL	1	1	1	1	NA
Fucose	b3962	NADTRHD	0	1	0	0	NA
Fucose	b3967	GLUR	1	1	1	1	NA
Fucose	b3972	UAPGR	1	1	1	1	NA
Fucose	b3974	PNTK	1	1	1	0	NA
Fucose	b3991	TYRL	1	1	1	1	NA
Fucose	b3993	TMPPP	1	1	1	1	NA
Fucose	b3994	AMPMS2	1	1	1	1	NA
Fucose	b3997	UPPDC1	1	1	1	0	NA
Fucose	b4005	PRAGSr	1	1	1	0	NA
Fucose	b4013	HSST	1	1	1	1	NA
Fucose	b4025	PGI	0	1	0	1	NA
Fucose	b4040	HBZOPT	1	1	1	1	NA
Fucose	b4177	ADSS	1	1	1	0	NA
Fucose	b4214	BPNT	1	1	1	1	NA
Fumarate	b0004	THRS	0	1	1	1	NA
Fumarate	b0031	DHDPRy	1	1	1	1	NA
Fumarate	b0074	IPPS	1	1	1	1	NA
Fumarate	b0085	UAAGDS	1	1	1	1	NA
Fumarate	b0086	UGMDDS	1	1	1	1	NA
Fumarate	b0087	PAPPT3	1	1	1	1	NA
Fumarate	b0088	UAMAGS	1	1	1	1	NA
Fumarate	b0090	UAGPT3	1	1	1	1	NA
Fumarate	b0091	UAMAS	1	1	1	1	NA
Fumarate	b0096	UHGADA	1	1	1	1	NA
Fumarate	b0103	DPCOAK	1	1	1	0	NA
Fumarate	b0109	NNDPR	1	1	1	1	NA
Fumarate	b0131	ASP1DC	1	1	1	0	NA
Fumarate	b0133	PANTS	1	1	1	0	NA
Fumarate	b0134	MOHMT	1	1	1	0	NA
Fumarate	b0142	HPPK2	1	1	1	1	NA
Fumarate	b0154	G1SAT	1	1	1	1	NA
Fumarate	b0166	THDPS	1	1	1	1	NA
Fumarate	b0173	DXPRIi	1	1	1	1	NA
Fumarate	b0174	UDCPDPS	1	1	1	1	NA
Fumarate	b0179	U23GAAT	1	1	1	1	NA
Fumarate	b0182	LPADSS	1	1	1	1	NA
Fumarate	b0242	GLU5K	1	1	1	1	NA
Fumarate	b0369	PPBNGS	1	1	1	1	NA
Fumarate	b0386	P5CR	1	1	1	1	NA
Fumarate	b0415	RBFSa	1	1	1	1	NA
Fumarate	b0417	TMPK	1	1	1	1	NA
Fumarate	b0420	DXPS	1	1	1	1	NA
Fumarate	b0521	CBMKr	1	1	0	0	NA
Fumarate	b0522	AIRC2	1	1	1	1	NA
Fumarate	b0523	AIRC3	1	1	1	1	NA
Fumarate	b0524	USHD	1	1	1	1	NA
Fumarate	b0720	CS	0	1	1	1	NA
Fumarate	b0750	QULNS	1	1	1	1	NA
Fumarate	b0774	AMAOTr	1	1	1	0	NA
Fumarate	b0775	BTS5	1	1	1	0	NA
Fumarate	b0776	AOXSr2	1	1	1	0	NA
Fumarate	b0777	MALCOAMT	1	1	1	0	NA
Fumarate	b0778	DBTS	1	1	1	0	NA
Fumarate	b0908	PSCVT	1	1	1	1	NA
Fumarate	b0915	TDSK	1	1	1	1	NA
Fumarate	b0918	KDOCT2	1	1	1	1	NA
Fumarate	b1062	DHORTS	1	1	1	1	NA
Fumarate	b1098	DTMPK	1	1	1	1	NA
Fumarate	b1136	ICDHyr	1	1	1	1	NA
Fumarate	b1207	PRPPS	1	1	0	1	NA
Fumarate	b1208	CDPMEK	1	1	1	1	NA
Fumarate	b1210	GLUTRR	1	1	1	1	NA
Fumarate	b1215	KDOPS	1	1	1	1	NA
Fumarate	b1277	GTPCII2	1	1	1	1	NA
Fumarate	b1281	OMPDC	1	1	1	1	NA
Fumarate	b1479	ME1	1	1	0	0	NA
Fumarate	b1511	AI2K	1	1	0	1	NA
Fumarate	b1517	PAI2T	1	1	0	0	NA
Fumarate	b1518	PAI2I	1	1	0	0	NA
Fumarate	b1662	RBFSb	1	1	1	1	NA
Fumarate	b1693	DHQTi	1	1	1	1	NA
Fumarate	b1695	ACOAD1fr	1	1	0	0	NA
Fumarate	b1740	NADS1	1	1	1	1	NA
Fumarate	b2019	ATPPRT	1	1	1	1	NA
Fumarate	b2020	HISTD	1	1	1	1	NA
Fumarate	b2021	HSTPT	1	1	1	1	NA
Fumarate	b2153	GTPCI	1	1	1	1	NA
Fumarate	b2312	GLUPRT	1	1	1	0	NA
Fumarate	b2315	DHFS	1	1	1	1	NA
Fumarate	b2320	PERD	1	1	0	0	NA
Fumarate	b2329	CHORS	1	1	1	1	NA
Fumarate	b2400	GLUTRS	1	1	1	1	NA
Fumarate	b2436	CPPPGO	1	1	0	0	NA
Fumarate	b2463	ME2	0	1	0	0	NA
Fumarate	b2472	SDPDS	1	1	1	1	NA
Fumarate	b2476	PRASCSi	1	1	1	1	NA
Fumarate	b2478	DHDPS	1	1	1	1	NA
Fumarate	b2499	PRAIS	1	1	1	1	NA
Fumarate	b2500	GARFT	1	1	0	0	NA
Fumarate	b2508	IMPD	1	1	0	1	NA
Fumarate	b2615	NADK	1	1	1	1	NA
Fumarate	b2687	RHCCE	1	1	1	0	NA
Fumarate	b2746	MECDPS	1	1	1	1	NA
Fumarate	b2747	MEPCT	1	1	1	1	NA
Fumarate	b2750	ADSK	1	1	1	1	NA
Fumarate	b2779	ENO	0	1	0	1	NA
Fumarate	b2780	CTPS2	1	1	1	1	NA
Fumarate	b2818	ACGS	1	1	1	1	NA
Fumarate	b2838	DAPDC	1	1	1	1	NA
Fumarate	b2906	OPHHXy	1	0	0	0	NA
Fumarate	b2926	PGK	1	1	1	1	NA
Fumarate	b2942	METAT	1	1	1	1	NA
Fumarate	b3041	DB4PS	1	1	1	1	NA
Fumarate	b3172	ARGSS	1	1	1	1	NA
Fumarate	b3176	PGAMT	1	1	1	0	NA
Fumarate	b3177	DHPS2	1	1	1	0	NA
Fumarate	b3187	OCTDPS	1	1	1	1	NA
Fumarate	b3189	UAGCVT	1	1	1	1	NA
Fumarate	b3198	KDOPP	1	1	1	0	NA
Fumarate	b3386	RPE	1	1	0	1	NA
Fumarate	b3389	DHQS	1	1	1	1	NA
Fumarate	b3403	PPCK	0	1	0	0	NA
Fumarate	b3412	PMEACPE	1	1	1	0	NA
Fumarate	b3433	ASAD	0	1	1	1	NA
Fumarate	b3608	G3PD2	1	1	0	1	NA
Fumarate	b3634	PTPATi	1	1	1	1	NA
Fumarate	b3642	ORPT	1	1	1	1	NA
Fumarate	b3729	GF6PTA	1	1	1	1	NA
Fumarate	b3804	UPP3S	1	1	1	1	NA
Fumarate	b3805	HMBS	1	1	1	1	NA
Fumarate	b3809	DAPE	1	1	1	0	NA
Fumarate	b3843	OPHBDC	1	1	1	1	NA
Fumarate	b3941	MTHFR2	1	1	1	1	NA
Fumarate	b3957	ACODA	1	1	1	1	NA
Fumarate	b3958	AGPR	1	1	1	1	NA
Fumarate	b3959	ACGK	1	1	1	1	NA
Fumarate	b3960	ARGSL	1	1	1	1	NA
Fumarate	b3967	GLUR	1	1	1	1	NA
Fumarate	b3972	UAPGR	1	1	1	1	NA
Fumarate	b3974	PNTK	1	1	1	0	NA
Fumarate	b3991	TYRL	1	1	1	1	NA
Fumarate	b3993	TMPPP	1	1	1	1	NA
Fumarate	b3994	AMPMS2	1	1	1	1	NA
Fumarate	b3997	UPPDC1	1	1	1	0	NA
Fumarate	b4005	PRAGSr	1	1	1	0	NA
Fumarate	b4013	HSST	1	1	1	1	NA
Fumarate	b4040	HBZOPT	1	1	1	1	NA
Fumarate	b4177	ADSS	1	1	1	0	NA
Fumarate	b4209	FESR	1	1	0	0	NA
Fumarate	b4214	BPNT	1	1	1	1	NA
Galactose	b0004	THRS	0	1	1	0	NA
Galactose	b0031	DHDPRy	1	1	1	1	NA
Galactose	b0074	IPPS	1	1	1	1	1
Galactose	b0085	UAAGDS	1	1	1	1	1
Galactose	b0086	UGMDDS	1	1	1	1	1
Galactose	b0087	PAPPT3	1	1	1	1	1
Galactose	b0088	UAMAGS	1	1	1	1	1
Galactose	b0090	UAGPT3	1	1	1	1	1
Galactose	b0091	UAMAS	1	1	1	1	1
Galactose	b0096	UHGADA	1	1	1	1	1
Galactose	b0103	DPCOAK	1	1	1	0	1
Galactose	b0109	NNDPR	1	1	1	1	1
Galactose	b0131	ASP1DC	1	1	1	0	0
Galactose	b0133	PANTS	1	1	1	0	0
Galactose	b0134	MOHMT	1	1	1	0	0
Galactose	b0142	HPPK2	1	1	1	1	1
Galactose	b0154	G1SAT	1	1	1	1	1
Galactose	b0166	THDPS	1	1	1	1	1
Galactose	b0173	DXPRIi	1	1	1	1	1
Galactose	b0174	UDCPDPS	1	1	1	1	1
Galactose	b0179	U23GAAT	1	1	1	1	1
Galactose	b0182	LPADSS	1	1	1	1	1
Galactose	b0212	GLYOX	1	0	0	0	0
Galactose	b0242	GLU5K	1	1	1	1	1
Galactose	b0243	G5SD	1	1	1	NA	1
Galactose	b0369	PPBNGS	1	1	1	1	1
Galactose	b0386	P5CR	1	1	1	1	1
Galactose	b0415	RBFSa	1	1	1	1	1
Galactose	b0417	TMPK	1	1	1	1	1
Galactose	b0420	DXPS	1	1	1	1	1
Galactose	b0521	CBMKr	1	1	0	0	0
Galactose	b0522	AIRC2	1	1	1	1	1
Galactose	b0523	AIRC3	1	1	1	1	1
Galactose	b0524	USHD	1	1	1	1	1
Galactose	b0662	OMMBLHXy	1	0	0	NA	0
Galactose	b0720	CS	0	1	1	1	1
Galactose	b0732	MANPGH	1	0	0	0	0
Galactose	b0750	QULNS	1	1	1	1	1
Galactose	b0757	GALKr	1	1	1	1	1
Galactose	b0758	UGLT	1	1	1	1	1
Galactose	b0759	UDPG4E	1	1	1	1	1
Galactose	b0767	PGL	0	1	0	0	0
Galactose	b0774	AMAOTr	1	1	1	0	0
Galactose	b0775	BTS5	1	1	1	0	1
Galactose	b0776	AOXSr2	1	1	1	0	0
Galactose	b0777	MALCOAMT	1	1	1	0	0
Galactose	b0778	DBTS	1	1	1	0	0
Galactose	b0908	PSCVT	1	1	1	1	1
Galactose	b0915	TDSK	1	1	1	1	1
Galactose	b0918	KDOCT2	1	1	1	1	1
Galactose	b1062	DHORTS	1	1	1	0	1
Galactose	b1098	DTMPK	1	1	1	1	1
Galactose	b1136	ICDHyr	0	1	1	1	1
Galactose	b1207	PRPPS	1	1	0	1	1
Galactose	b1208	CDPMEK	1	1	1	1	1
Galactose	b1210	GLUTRR	1	1	1	1	1
Galactose	b1215	KDOPS	1	1	1	1	1
Galactose	b1277	GTPCII2	1	1	1	1	1
Galactose	b1281	OMPDC	1	1	1	1	1
Galactose	b1325	ALAGLUE	1	0	0	0	0
Galactose	b1326	LADGMDH	1	0	0	0	0
Galactose	b1511	AI2K	1	1	0	0	0
Galactose	b1517	PAI2T	1	1	0	0	0
Galactose	b1518	PAI2I	1	1	0	0	0
Galactose	b1651	LGTHL	1	0	0	0	0
Galactose	b1662	RBFSb	1	1	1	1	1
Galactose	b1693	DHQTi	1	1	1	1	1
Galactose	b1695	ACOAD1fr	1	1	0	0	0
Galactose	b1740	NADS1	1	1	1	1	1
Galactose	b1852	G6PDH2r	0	1	0	0	0
Galactose	b1927	AAMYL	1	0	0	0	0
Galactose	b2019	ATPPRT	1	1	1	1	1
Galactose	b2020	HISTD	1	1	1	0	1
Galactose	b2021	HSTPT	1	1	1	1	1
Galactose	b2024	PRMICI	1	1	1	NA	1
Galactose	b2029	GND	0	1	0	0	0
Galactose	b2048	PMANM	1	0	0	0	0
Galactose	b2051	GDPMNH	1	0	0	0	0
Galactose	b2153	GTPCI	1	1	1	1	1
Galactose	b2312	GLUPRT	1	1	1	0	1
Galactose	b2315	DHFS	1	1	1	1	1
Galactose	b2320	PERD	1	1	0	0	1
Galactose	b2329	CHORS	1	1	1	1	1
Galactose	b2400	GLUTRS	1	1	1	1	1
Galactose	b2436	CPPPGO	1	1	0	0	0
Galactose	b2467	GDPMNP	1	0	0	0	0
Galactose	b2472	SDPDS	1	1	1	1	1
Galactose	b2476	PRASCSi	1	1	1	1	1
Galactose	b2478	DHDPS	1	1	1	1	1
Galactose	b2499	PRAIS	1	1	1	1	1
Galactose	b2500	GARFT	1	1	0	0	0
Galactose	b2508	IMPD	1	1	0	1	1
Galactose	b2557	PRFGS	1	1	1	NA	1
Galactose	b2615	NADK	1	1	1	1	1
Galactose	b2687	RHCCE	1	1	1	0	0
Galactose	b2705	SBTPD	1	0	0	0	0
Galactose	b2746	MECDPS	1	1	1	1	1
Galactose	b2747	MEPCT	1	1	1	1	1
Galactose	b2750	ADSK	1	1	1	0	1
Galactose	b2779	ENO	1	1	0	1	1
Galactose	b2780	CTPS2	1	1	1	1	1
Galactose	b2818	ACGS	1	1	1	1	1
Galactose	b2838	DAPDC	1	1	1	1	1
Galactose	b2871	DAPAL	1	0	0	0	0
Galactose	b2926	PGK	1	1	0	1	1
Galactose	b2937	AGMT	1	0	0	0	0
Galactose	b2942	METAT	1	1	1	1	1
Galactose	b3041	DB4PS	1	1	1	1	1
Galactose	b3172	ARGSS	1	1	1	1	1
Galactose	b3176	PGAMT	1	1	1	0	1
Galactose	b3177	DHPS2	1	1	1	0	1
Galactose	b3187	OCTDPS	1	1	1	1	1
Galactose	b3189	UAGCVT	1	1	1	1	1
Galactose	b3198	KDOPP	1	1	1	0	0
Galactose	b3236	MDH	0	1	0	NA	0
Galactose	b3386	RPE	0	1	0	0	0
Galactose	b3389	DHQS	1	1	1	1	1
Galactose	b3412	PMEACPE	1	1	1	0	0
Galactose	b3433	ASAD	0	1	1	1	1
Galactose	b3607	SERAT	1	1	1	NA	1
Galactose	b3608	G3PD2	1	1	0	1	1
Galactose	b3634	PTPATi	1	1	1	1	1
Galactose	b3642	ORPT	1	1	1	1	1
Galactose	b3729	GF6PTA	1	1	1	1	1
Galactose	b3804	UPP3S	1	1	1	1	1
Galactose	b3805	HMBS	1	1	1	1	1
Galactose	b3809	DAPE	1	1	1	0	1
Galactose	b3843	OPHBDC	1	1	1	1	1
Galactose	b3870	GLNS	1	1	1	NA	1
Galactose	b3919	TPI	1	1	0	NA	1
Galactose	b3939	SHSL1	1	1	1	NA	1
Galactose	b3941	MTHFR2	1	1	1	1	1
Galactose	b3956	PPC	1	1	0	1	1
Galactose	b3957	ACODA	1	1	1	1	1
Galactose	b3958	AGPR	1	1	1	1	1
Galactose	b3959	ACGK	1	1	1	0	1
Galactose	b3960	ARGSL	1	1	1	1	1
Galactose	b3962	NADTRHD	0	1	0	0	0
Galactose	b3967	GLUR	1	1	1	1	1
Galactose	b3972	UAPGR	1	1	1	1	1
Galactose	b3974	PNTK	1	1	1	0	1
Galactose	b3991	TYRL	1	1	1	0	1
Galactose	b3993	TMPPP	1	1	1	1	1
Galactose	b3994	AMPMS2	1	1	1	0	1
Galactose	b3997	UPPDC1	1	1	1	0	1
Galactose	b4005	PRAGSr	1	1	1	0	1
Galactose	b4013	HSST	1	1	1	1	1
Galactose	b4025	PGI	1	1	0	0	0
Galactose	b4040	HBZOPT	1	1	1	1	1
Galactose	b4177	ADSS	1	1	1	0	1
Galactose	b4214	BPNT	1	1	1	0	0
Galactose	b4388	PSP_L	0	1	0	NA	1
Galacturonate	b0004	THRS	0	1	1	1	NA
Galacturonate	b0031	DHDPRy	1	1	1	1	NA
Galacturonate	b0074	IPPS	1	1	1	1	NA
Galacturonate	b0085	UAAGDS	1	1	1	1	NA
Galacturonate	b0086	UGMDDS	1	1	1	1	NA
Galacturonate	b0087	PAPPT3	1	1	1	1	NA
Galacturonate	b0088	UAMAGS	1	1	1	1	NA
Galacturonate	b0090	UAGPT3	1	1	1	1	NA
Galacturonate	b0091	UAMAS	1	1	1	1	NA
Galacturonate	b0096	UHGADA	1	1	1	1	NA
Galacturonate	b0103	DPCOAK	1	1	1	0	NA
Galacturonate	b0109	NNDPR	1	1	1	1	NA
Galacturonate	b0131	ASP1DC	1	1	1	0	NA
Galacturonate	b0133	PANTS	1	1	1	0	NA
Galacturonate	b0134	MOHMT	1	1	1	0	NA
Galacturonate	b0142	HPPK2	1	1	1	1	NA
Galacturonate	b0154	G1SAT	1	1	1	1	NA
Galacturonate	b0166	THDPS	1	1	1	1	NA
Galacturonate	b0173	DXPRIi	1	1	1	1	NA
Galacturonate	b0174	UDCPDPS	1	1	1	1	NA
Galacturonate	b0179	U23GAAT	1	1	1	1	NA
Galacturonate	b0182	LPADSS	1	1	1	1	NA
Galacturonate	b0242	GLU5K	1	1	1	1	NA
Galacturonate	b0369	PPBNGS	1	1	1	1	NA
Galacturonate	b0386	P5CR	1	1	1	1	NA
Galacturonate	b0415	RBFSa	1	1	1	1	NA
Galacturonate	b0417	TMPK	1	1	1	1	NA
Galacturonate	b0420	DXPS	1	1	1	1	NA
Galacturonate	b0521	CBMKr	1	1	0	0	NA
Galacturonate	b0522	AIRC2	1	1	1	1	NA
Galacturonate	b0523	AIRC3	1	1	1	1	NA
Galacturonate	b0524	USHD	1	1	1	1	NA
Galacturonate	b0720	CS	1	1	1	1	NA
Galacturonate	b0750	QULNS	1	1	1	1	NA
Galacturonate	b0774	AMAOTr	1	1	1	0	NA
Galacturonate	b0775	BTS5	1	1	1	0	NA
Galacturonate	b0776	AOXSr2	1	1	1	0	NA
Galacturonate	b0777	MALCOAMT	1	1	1	0	NA
Galacturonate	b0778	DBTS	1	1	1	0	NA
Galacturonate	b0908	PSCVT	1	1	1	1	NA
Galacturonate	b0915	TDSK	1	1	1	1	NA
Galacturonate	b0918	KDOCT2	1	1	1	1	NA
Galacturonate	b1062	DHORTS	1	1	1	1	NA
Galacturonate	b1098	DTMPK	1	1	1	1	NA
Galacturonate	b1136	ICDHyr	1	1	1	1	NA
Galacturonate	b1207	PRPPS	1	1	0	1	NA
Galacturonate	b1208	CDPMEK	1	1	1	1	NA
Galacturonate	b1210	GLUTRR	1	1	1	1	NA
Galacturonate	b1215	KDOPS	1	1	1	1	NA
Galacturonate	b1277	GTPCII2	1	1	1	1	NA
Galacturonate	b1281	OMPDC	1	1	1	1	NA
Galacturonate	b1511	AI2K	1	1	0	0	NA
Galacturonate	b1517	PAI2T	1	1	0	0	NA
Galacturonate	b1518	PAI2I	1	1	0	0	NA
Galacturonate	b1521	TAGURr	1	1	1	1	NA
Galacturonate	b1662	RBFSb	1	1	1	1	NA
Galacturonate	b1693	DHQTi	1	1	1	1	NA
Galacturonate	b1695	ACOAD1fr	1	1	0	0	NA
Galacturonate	b1740	NADS1	1	1	1	1	NA
Galacturonate	b2019	ATPPRT	1	1	1	1	NA
Galacturonate	b2020	HISTD	1	1	1	1	NA
Galacturonate	b2021	HSTPT	1	1	1	1	NA
Galacturonate	b2153	GTPCI	1	1	1	1	NA
Galacturonate	b2312	GLUPRT	1	1	1	0	NA
Galacturonate	b2315	DHFS	1	1	1	1	NA
Galacturonate	b2320	PERD	1	1	0	0	NA
Galacturonate	b2329	CHORS	1	1	1	1	NA
Galacturonate	b2400	GLUTRS	1	1	1	1	NA
Galacturonate	b2436	CPPPGO	0	1	0	0	NA
Galacturonate	b2472	SDPDS	1	1	1	1	NA
Galacturonate	b2476	PRASCSi	1	1	1	1	NA
Galacturonate	b2478	DHDPS	1	1	1	1	NA
Galacturonate	b2499	PRAIS	1	1	1	1	NA
Galacturonate	b2500	GARFT	1	1	0	0	NA
Galacturonate	b2508	IMPD	1	1	0	1	NA
Galacturonate	b2615	NADK	1	1	1	1	NA
Galacturonate	b2687	RHCCE	1	1	1	0	NA
Galacturonate	b2746	MECDPS	1	1	1	1	NA
Galacturonate	b2747	MEPCT	1	1	1	1	NA
Galacturonate	b2750	ADSK	1	1	1	1	NA
Galacturonate	b2779	ENO	1	1	0	1	NA
Galacturonate	b2780	CTPS2	1	1	1	1	NA
Galacturonate	b2818	ACGS	1	1	1	1	NA
Galacturonate	b2838	DAPDC	1	1	1	1	NA
Galacturonate	b2926	PGK	1	1	0	1	NA
Galacturonate	b2942	METAT	1	1	1	1	NA
Galacturonate	b3041	DB4PS	1	1	1	1	NA
Galacturonate	b3091	ALTRH	1	1	1	1	NA
Galacturonate	b3172	ARGSS	1	1	1	1	NA
Galacturonate	b3176	PGAMT	1	1	1	0	NA
Galacturonate	b3177	DHPS2	1	1	1	0	NA
Galacturonate	b3187	OCTDPS	1	1	1	1	NA
Galacturonate	b3189	UAGCVT	1	1	1	1	NA
Galacturonate	b3198	KDOPP	1	1	1	0	NA
Galacturonate	b3386	RPE	1	1	0	0	NA
Galacturonate	b3389	DHQS	1	1	1	1	NA
Galacturonate	b3412	PMEACPE	1	1	1	0	NA
Galacturonate	b3433	ASAD	0	1	1	1	NA
Galacturonate	b3526	DDGLK	1	1	1	1	NA
Galacturonate	b3608	G3PD2	1	1	0	1	NA
Galacturonate	b3634	PTPATi	1	1	1	1	NA
Galacturonate	b3642	ORPT	1	1	1	1	NA
Galacturonate	b3729	GF6PTA	1	1	1	1	NA
Galacturonate	b3804	UPP3S	1	1	1	1	NA
Galacturonate	b3805	HMBS	1	1	1	1	NA
Galacturonate	b3809	DAPE	1	1	1	0	NA
Galacturonate	b3843	OPHBDC	1	1	1	1	NA
Galacturonate	b3941	MTHFR2	1	1	1	1	NA
Galacturonate	b3956	PPC	1	1	0	1	NA
Galacturonate	b3957	ACODA	1	1	1	1	NA
Galacturonate	b3958	AGPR	1	1	1	1	NA
Galacturonate	b3959	ACGK	1	1	1	1	NA
Galacturonate	b3960	ARGSL	1	1	1	1	NA
Galacturonate	b3962	NADTRHD	0	1	0	0	NA
Galacturonate	b3967	GLUR	1	1	1	1	NA
Galacturonate	b3972	UAPGR	1	1	1	1	NA
Galacturonate	b3974	PNTK	1	1	1	0	NA
Galacturonate	b3991	TYRL	1	1	1	1	NA
Galacturonate	b3993	TMPPP	1	1	1	1	NA
Galacturonate	b3994	AMPMS2	1	1	1	1	NA
Galacturonate	b3997	UPPDC1	1	1	1	0	NA
Galacturonate	b4005	PRAGSr	1	1	1	0	NA
Galacturonate	b4013	HSST	1	1	1	1	NA
Galacturonate	b4040	HBZOPT	1	1	1	1	NA
Galacturonate	b4177	ADSS	1	1	1	0	NA
Galacturonate	b4209	FESR	1	1	0	0	NA
Galacturonate	b4214	BPNT	1	1	1	1	NA
Gluconate	b0004	THRS	0	1	1	1	NA
Gluconate	b0031	DHDPRy	1	1	1	1	NA
Gluconate	b0074	IPPS	1	1	1	1	NA
Gluconate	b0085	UAAGDS	1	1	1	1	NA
Gluconate	b0086	UGMDDS	1	1	1	1	NA
Gluconate	b0087	PAPPT3	1	1	1	1	NA
Gluconate	b0088	UAMAGS	1	1	1	1	NA
Gluconate	b0090	UAGPT3	1	1	1	1	NA
Gluconate	b0091	UAMAS	1	1	1	1	NA
Gluconate	b0096	UHGADA	1	1	1	1	NA
Gluconate	b0103	DPCOAK	1	1	1	0	NA
Gluconate	b0109	NNDPR	1	1	1	1	NA
Gluconate	b0131	ASP1DC	1	1	1	0	NA
Gluconate	b0133	PANTS	1	1	1	0	NA
Gluconate	b0134	MOHMT	1	1	1	1	NA
Gluconate	b0142	HPPK2	1	1	1	1	NA
Gluconate	b0154	G1SAT	1	1	1	1	NA
Gluconate	b0166	THDPS	1	1	1	1	NA
Gluconate	b0173	DXPRIi	1	1	1	1	NA
Gluconate	b0174	UDCPDPS	1	1	1	1	NA
Gluconate	b0179	U23GAAT	1	1	1	1	NA
Gluconate	b0182	LPADSS	1	1	1	1	NA
Gluconate	b0242	GLU5K	1	1	1	1	NA
Gluconate	b0369	PPBNGS	1	1	1	1	NA
Gluconate	b0386	P5CR	1	1	1	1	NA
Gluconate	b0415	RBFSa	1	1	1	1	NA
Gluconate	b0417	TMPK	1	1	1	1	NA
Gluconate	b0420	DXPS	1	1	1	1	NA
Gluconate	b0521	CBMKr	1	1	0	0	NA
Gluconate	b0522	AIRC2	1	1	1	1	NA
Gluconate	b0523	AIRC3	1	1	1	1	NA
Gluconate	b0524	USHD	1	1	1	1	NA
Gluconate	b0720	CS	0	1	1	1	NA
Gluconate	b0750	QULNS	1	1	1	1	NA
Gluconate	b0774	AMAOTr	1	1	1	0	NA
Gluconate	b0775	BTS5	1	1	1	0	NA
Gluconate	b0776	AOXSr2	1	1	1	0	NA
Gluconate	b0777	MALCOAMT	1	1	1	0	NA
Gluconate	b0778	DBTS	1	1	1	0	NA
Gluconate	b0908	PSCVT	1	1	1	1	NA
Gluconate	b0915	TDSK	1	1	1	1	NA
Gluconate	b0918	KDOCT2	1	1	1	1	NA
Gluconate	b1062	DHORTS	1	1	1	1	NA
Gluconate	b1098	DTMPK	1	1	1	1	NA
Gluconate	b1136	ICDHyr	0	1	1	1	NA
Gluconate	b1207	PRPPS	1	1	0	1	NA
Gluconate	b1208	CDPMEK	1	1	1	1	NA
Gluconate	b1210	GLUTRR	1	1	1	1	NA
Gluconate	b1215	KDOPS	1	1	1	1	NA
Gluconate	b1277	GTPCII2	1	1	1	1	NA
Gluconate	b1281	OMPDC	1	1	1	1	NA
Gluconate	b1511	AI2K	1	1	0	1	NA
Gluconate	b1517	PAI2T	1	1	0	0	NA
Gluconate	b1518	PAI2I	1	1	0	0	NA
Gluconate	b1662	RBFSb	1	1	1	1	NA
Gluconate	b1693	DHQTi	1	1	1	1	NA
Gluconate	b1695	ACOAD1fr	1	1	0	0	NA
Gluconate	b1740	NADS1	1	1	1	1	NA
Gluconate	b1851	EDD	0	1	0	1	NA
Gluconate	b2019	ATPPRT	1	1	1	1	NA
Gluconate	b2020	HISTD	1	1	1	1	NA
Gluconate	b2021	HSTPT	1	1	1	1	NA
Gluconate	b2029	GND	1	1	0	0	NA
Gluconate	b2153	GTPCI	1	1	1	1	NA
Gluconate	b2312	GLUPRT	1	1	1	0	NA
Gluconate	b2315	DHFS	1	1	1	1	NA
Gluconate	b2320	PERD	1	1	0	0	NA
Gluconate	b2329	CHORS	1	1	1	1	NA
Gluconate	b2400	GLUTRS	1	1	1	1	NA
Gluconate	b2436	CPPPGO	1	1	0	0	NA
Gluconate	b2472	SDPDS	1	1	1	1	NA
Gluconate	b2476	PRASCSi	1	1	1	1	NA
Gluconate	b2478	DHDPS	1	1	1	1	NA
Gluconate	b2499	PRAIS	1	1	1	1	NA
Gluconate	b2500	GARFT	1	1	0	0	NA
Gluconate	b2508	IMPD	1	1	0	1	NA
Gluconate	b2615	NADK	1	1	1	1	NA
Gluconate	b2687	RHCCE	1	1	1	0	NA
Gluconate	b2746	MECDPS	1	1	1	1	NA
Gluconate	b2747	MEPCT	1	1	1	1	NA
Gluconate	b2750	ADSK	1	1	1	1	NA
Gluconate	b2779	ENO	1	1	0	1	NA
Gluconate	b2780	CTPS2	1	1	1	1	NA
Gluconate	b2818	ACGS	1	1	1	1	NA
Gluconate	b2838	DAPDC	1	1	1	1	NA
Gluconate	b2926	PGK	1	1	0	1	NA
Gluconate	b2942	METAT	1	1	1	1	NA
Gluconate	b3041	DB4PS	1	1	1	1	NA
Gluconate	b3172	ARGSS	1	1	1	1	NA
Gluconate	b3176	PGAMT	1	1	1	0	NA
Gluconate	b3177	DHPS2	1	1	1	0	NA
Gluconate	b3187	OCTDPS	1	1	1	1	NA
Gluconate	b3189	UAGCVT	1	1	1	1	NA
Gluconate	b3198	KDOPP	1	1	1	0	NA
Gluconate	b3386	RPE	1	1	0	1	NA
Gluconate	b3389	DHQS	1	1	1	1	NA
Gluconate	b3412	PMEACPE	1	1	1	0	NA
Gluconate	b3433	ASAD	0	1	1	1	NA
Gluconate	b3608	G3PD2	1	1	0	1	NA
Gluconate	b3634	PTPATi	1	1	1	1	NA
Gluconate	b3642	ORPT	1	1	1	1	NA
Gluconate	b3729	GF6PTA	1	1	1	1	NA
Gluconate	b3804	UPP3S	1	1	1	1	NA
Gluconate	b3805	HMBS	1	1	1	1	NA
Gluconate	b3809	DAPE	1	1	1	0	NA
Gluconate	b3843	OPHBDC	1	1	1	1	NA
Gluconate	b3941	MTHFR2	1	1	1	1	NA
Gluconate	b3957	ACODA	1	1	1	1	NA
Gluconate	b3958	AGPR	1	1	1	1	NA
Gluconate	b3959	ACGK	1	1	1	1	NA
Gluconate	b3960	ARGSL	1	1	1	1	NA
Gluconate	b3967	GLUR	1	1	1	1	NA
Gluconate	b3972	UAPGR	1	1	1	1	NA
Gluconate	b3974	PNTK	1	1	1	0	NA
Gluconate	b3991	TYRL	1	1	1	1	NA
Gluconate	b3993	TMPPP	1	1	1	1	NA
Gluconate	b3994	AMPMS2	1	1	1	1	NA
Gluconate	b3997	UPPDC1	1	1	1	0	NA
Gluconate	b4005	PRAGSr	1	1	1	0	NA
Gluconate	b4013	HSST	1	1	1	1	NA
Gluconate	b4040	HBZOPT	1	1	1	1	NA
Gluconate	b4177	ADSS	1	1	1	0	NA
Gluconate	b4214	BPNT	1	1	1	1	NA
Glucosamine	b0004	THRS	0	1	1	0	NA
Glucosamine	b0031	DHDPRy	1	1	1	1	NA
Glucosamine	b0074	IPPS	1	1	1	1	NA
Glucosamine	b0085	UAAGDS	1	1	1	1	NA
Glucosamine	b0086	UGMDDS	1	1	1	1	NA
Glucosamine	b0087	PAPPT3	1	1	1	1	NA
Glucosamine	b0088	UAMAGS	1	1	1	1	NA
Glucosamine	b0090	UAGPT3	1	1	1	1	NA
Glucosamine	b0091	UAMAS	1	1	1	1	NA
Glucosamine	b0096	UHGADA	1	1	1	1	NA
Glucosamine	b0103	DPCOAK	1	1	1	0	NA
Glucosamine	b0109	NNDPR	1	1	1	1	NA
Glucosamine	b0131	ASP1DC	1	1	1	0	NA
Glucosamine	b0133	PANTS	1	1	1	0	NA
Glucosamine	b0134	MOHMT	1	1	1	0	NA
Glucosamine	b0142	HPPK2	1	1	1	1	NA
Glucosamine	b0154	G1SAT	1	1	1	1	NA
Glucosamine	b0166	THDPS	1	1	1	1	NA
Glucosamine	b0173	DXPRIi	1	1	1	1	NA
Glucosamine	b0174	UDCPDPS	1	1	1	1	NA
Glucosamine	b0179	U23GAAT	1	1	1	1	NA
Glucosamine	b0182	LPADSS	1	1	1	1	NA
Glucosamine	b0242	GLU5K	1	1	1	1	NA
Glucosamine	b0369	PPBNGS	1	1	1	1	NA
Glucosamine	b0386	P5CR	1	1	1	1	NA
Glucosamine	b0415	RBFSa	1	1	1	1	NA
Glucosamine	b0417	TMPK	1	1	1	1	NA
Glucosamine	b0420	DXPS	1	1	1	1	NA
Glucosamine	b0521	CBMKr	1	1	0	0	NA
Glucosamine	b0522	AIRC2	1	1	1	1	NA
Glucosamine	b0523	AIRC3	1	1	1	1	NA
Glucosamine	b0524	USHD	1	1	1	1	NA
Glucosamine	b0678	G6PDA	1	1	1	1	NA
Glucosamine	b0720	CS	0	1	1	1	NA
Glucosamine	b0750	QULNS	1	1	1	1	NA
Glucosamine	b0767	PGL	0	1	0	0	NA
Glucosamine	b0774	AMAOTr	1	1	1	0	NA
Glucosamine	b0775	BTS5	1	1	1	0	NA
Glucosamine	b0776	AOXSr2	1	1	1	0	NA
Glucosamine	b0777	MALCOAMT	1	1	1	0	NA
Glucosamine	b0778	DBTS	1	1	1	0	NA
Glucosamine	b0871	POX	1	0	0	0	NA
Glucosamine	b0908	PSCVT	1	1	1	1	NA
Glucosamine	b0915	TDSK	1	1	1	1	NA
Glucosamine	b0918	KDOCT2	1	1	1	1	NA
Glucosamine	b1062	DHORTS	1	1	1	1	NA
Glucosamine	b1098	DTMPK	1	1	1	1	NA
Glucosamine	b1136	ICDHyr	0	1	1	1	NA
Glucosamine	b1207	PRPPS	1	1	0	1	NA
Glucosamine	b1208	CDPMEK	1	1	1	1	NA
Glucosamine	b1210	GLUTRR	1	1	1	1	NA
Glucosamine	b1215	KDOPS	1	1	1	1	NA
Glucosamine	b1277	GTPCII2	1	1	1	1	NA
Glucosamine	b1281	OMPDC	1	1	1	1	NA
Glucosamine	b1511	AI2K	1	1	0	0	NA
Glucosamine	b1517	PAI2T	1	1	0	0	NA
Glucosamine	b1518	PAI2I	1	1	0	0	NA
Glucosamine	b1662	RBFSb	1	1	1	1	NA
Glucosamine	b1693	DHQTi	1	1	1	1	NA
Glucosamine	b1695	ACOAD1fr	1	1	0	0	NA
Glucosamine	b1740	NADS1	1	1	1	1	NA
Glucosamine	b1852	G6PDH2r	0	1	0	0	NA
Glucosamine	b2019	ATPPRT	1	1	1	1	NA
Glucosamine	b2020	HISTD	1	1	1	1	NA
Glucosamine	b2021	HSTPT	1	1	1	1	NA
Glucosamine	b2029	GND	1	1	0	0	NA
Glucosamine	b2153	GTPCI	1	1	1	1	NA
Glucosamine	b2312	GLUPRT	1	1	1	0	NA
Glucosamine	b2315	DHFS	1	1	1	1	NA
Glucosamine	b2320	PERD	1	1	0	0	NA
Glucosamine	b2329	CHORS	1	1	1	1	NA
Glucosamine	b2400	GLUTRS	1	1	1	1	NA
Glucosamine	b2436	CPPPGO	1	1	0	0	NA
Glucosamine	b2472	SDPDS	1	1	1	1	NA
Glucosamine	b2476	PRASCSi	1	1	1	1	NA
Glucosamine	b2478	DHDPS	1	1	1	1	NA
Glucosamine	b2499	PRAIS	1	1	1	1	NA
Glucosamine	b2500	GARFT	1	1	0	0	NA
Glucosamine	b2508	IMPD	1	1	0	1	NA
Glucosamine	b2615	NADK	1	1	1	1	NA
Glucosamine	b2687	RHCCE	1	1	1	0	NA
Glucosamine	b2746	MECDPS	1	1	1	1	NA
Glucosamine	b2747	MEPCT	1	1	1	1	NA
Glucosamine	b2750	ADSK	1	1	1	1	NA
Glucosamine	b2779	ENO	1	1	0	1	NA
Glucosamine	b2780	CTPS2	1	1	1	1	NA
Glucosamine	b2818	ACGS	1	1	1	1	NA
Glucosamine	b2838	DAPDC	1	1	1	1	NA
Glucosamine	b2906	OPHHXy	1	0	0	0	NA
Glucosamine	b2926	PGK	1	1	0	1	NA
Glucosamine	b2942	METAT	1	1	1	1	NA
Glucosamine	b3041	DB4PS	1	1	1	1	NA
Glucosamine	b3172	ARGSS	1	1	1	1	NA
Glucosamine	b3176	PGAMT	1	1	1	0	NA
Glucosamine	b3177	DHPS2	1	1	1	0	NA
Glucosamine	b3187	OCTDPS	1	1	1	1	NA
Glucosamine	b3189	UAGCVT	1	1	1	1	NA
Glucosamine	b3198	KDOPP	1	1	1	0	NA
Glucosamine	b3386	RPE	0	1	0	1	NA
Glucosamine	b3389	DHQS	1	1	1	1	NA
Glucosamine	b3412	PMEACPE	1	1	1	0	NA
Glucosamine	b3433	ASAD	0	1	1	1	NA
Glucosamine	b3608	G3PD2	1	1	0	1	NA
Glucosamine	b3634	PTPATi	1	1	1	1	NA
Glucosamine	b3642	ORPT	1	1	1	1	NA
Glucosamine	b3804	UPP3S	1	1	1	1	NA
Glucosamine	b3805	HMBS	1	1	1	1	NA
Glucosamine	b3809	DAPE	1	1	1	0	NA
Glucosamine	b3843	OPHBDC	1	1	1	1	NA
Glucosamine	b3941	MTHFR2	1	1	1	1	NA
Glucosamine	b3956	PPC	1	1	0	1	NA
Glucosamine	b3957	ACODA	1	1	1	1	NA
Glucosamine	b3958	AGPR	1	1	1	1	NA
Glucosamine	b3959	ACGK	1	1	1	1	NA
Glucosamine	b3960	ARGSL	1	1	1	1	NA
Glucosamine	b3962	NADTRHD	0	1	0	0	NA
Glucosamine	b3967	GLUR	1	1	1	1	NA
Glucosamine	b3972	UAPGR	1	1	1	1	NA
Glucosamine	b3974	PNTK	1	1	1	0	NA
Glucosamine	b3991	TYRL	1	1	1	1	NA
Glucosamine	b3993	TMPPP	1	1	1	1	NA
Glucosamine	b3994	AMPMS2	1	1	1	0	NA
Glucosamine	b3997	UPPDC1	1	1	1	0	NA
Glucosamine	b4005	PRAGSr	1	1	1	0	NA
Glucosamine	b4013	HSST	1	1	1	1	NA
Glucosamine	b4025	PGI	0	1	0	0	NA
Glucosamine	b4040	HBZOPT	1	1	1	1	NA
Glucosamine	b4177	ADSS	1	1	1	0	NA
Glucosamine	b4214	BPNT	1	1	1	1	NA
Glucose	b0004	THRS	0	1	1	1	NA
Glucose	b0031	DHDPRy	1	1	1	1	NA
Glucose	b0074	IPPS	1	1	1	1	1
Glucose	b0085	UAAGDS	1	1	1	1	1
Glucose	b0086	UGMDDS	1	1	1	1	1
Glucose	b0087	PAPPT3	1	1	1	1	1
Glucose	b0088	UAMAGS	1	1	1	1	1
Glucose	b0090	UAGPT3	1	1	1	1	1
Glucose	b0091	UAMAS	1	1	1	1	1
Glucose	b0096	UHGADA	1	1	1	1	1
Glucose	b0103	DPCOAK	1	1	1	0	1
Glucose	b0109	NNDPR	1	1	1	1	1
Glucose	b0131	ASP1DC	1	1	1	0	0
Glucose	b0133	PANTS	1	1	1	0	0
Glucose	b0134	MOHMT	1	1	1	0	0
Glucose	b0142	HPPK2	1	1	1	1	1
Glucose	b0154	G1SAT	1	1	1	1	1
Glucose	b0166	THDPS	1	1	1	1	1
Glucose	b0173	DXPRIi	1	1	1	1	1
Glucose	b0174	UDCPDPS	1	1	1	1	1
Glucose	b0179	U23GAAT	1	1	1	1	1
Glucose	b0182	LPADSS	1	1	1	1	1
Glucose	b0242	GLU5K	1	1	1	1	1
Glucose	b0243	G5SD	1	1	1	NA	1
Glucose	b0369	PPBNGS	1	1	1	1	1
Glucose	b0386	P5CR	1	1	1	1	1
Glucose	b0415	RBFSa	1	1	1	1	1
Glucose	b0417	TMPK	1	1	1	1	1
Glucose	b0420	DXPS	1	1	1	1	1
Glucose	b0521	CBMKr	1	1	0	0	0
Glucose	b0522	AIRC2	1	1	1	1	1
Glucose	b0523	AIRC3	1	1	1	1	1
Glucose	b0524	USHD	1	1	1	1	1
Glucose	b0720	CS	0	1	1	1	1
Glucose	b0750	QULNS	1	1	1	1	1
Glucose	b0767	PGL	0	1	0	0	0
Glucose	b0774	AMAOTr	1	1	1	0	0
Glucose	b0775	BTS5	1	1	1	1	1
Glucose	b0776	AOXSr2	1	1	1	0	0
Glucose	b0777	MALCOAMT	1	1	1	0	0
Glucose	b0778	DBTS	1	1	1	0	0
Glucose	b0908	PSCVT	1	1	1	1	1
Glucose	b0915	TDSK	1	1	1	1	1
Glucose	b0918	KDOCT2	1	1	1	1	1
Glucose	b1062	DHORTS	1	1	1	1	1
Glucose	b1098	DTMPK	1	1	1	1	1
Glucose	b1136	ICDHyr	1	1	1	1	1
Glucose	b1207	PRPPS	1	1	0	1	1
Glucose	b1208	CDPMEK	1	1	1	1	1
Glucose	b1210	GLUTRR	1	1	1	1	1
Glucose	b1215	KDOPS	1	1	1	1	1
Glucose	b1277	GTPCII2	1	1	1	1	1
Glucose	b1281	OMPDC	1	1	1	1	1
Glucose	b1511	AI2K	1	1	0	1	0
Glucose	b1517	PAI2T	1	1	0	0	0
Glucose	b1518	PAI2I	1	1	0	0	0
Glucose	b1662	RBFSb	1	1	1	1	1
Glucose	b1693	DHQTi	1	1	1	1	1
Glucose	b1695	ACOAD1fr	0	1	0	0	0
Glucose	b1740	NADS1	1	1	1	1	1
Glucose	b1852	G6PDH2r	0	1	0	0	0
Glucose	b2019	ATPPRT	1	1	1	1	1
Glucose	b2020	HISTD	1	1	1	1	1
Glucose	b2021	HSTPT	1	1	1	1	1
Glucose	b2024	PRMICI	1	1	1	NA	1
Glucose	b2029	GND	0	1	0	0	0
Glucose	b2153	GTPCI	1	1	1	1	1
Glucose	b2312	GLUPRT	1	1	1	0	1
Glucose	b2315	DHFS	1	1	1	1	1
Glucose	b2320	PERD	1	1	0	0	1
Glucose	b2329	CHORS	1	1	1	1	1
Glucose	b2400	GLUTRS	1	1	1	1	1
Glucose	b2436	CPPPGO	1	1	0	0	0
Glucose	b2472	SDPDS	1	1	1	1	1
Glucose	b2476	PRASCSi	1	1	1	1	1
Glucose	b2478	DHDPS	1	1	1	1	1
Glucose	b2499	PRAIS	1	1	1	1	1
Glucose	b2500	GARFT	1	1	0	0	0
Glucose	b2508	IMPD	1	1	0	1	1
Glucose	b2557	PRFGS	1	1	1	NA	1
Glucose	b2615	NADK	1	1	1	1	1
Glucose	b2687	RHCCE	1	1	1	0	0
Glucose	b2746	MECDPS	1	1	1	1	1
Glucose	b2747	MEPCT	1	1	1	1	1
Glucose	b2750	ADSK	1	1	1	1	1
Glucose	b2779	ENO	1	1	0	1	1
Glucose	b2780	CTPS2	1	1	1	1	1
Glucose	b2818	ACGS	1	1	1	1	1
Glucose	b2838	DAPDC	1	1	1	1	1
Glucose	b2906	OPHHXy	1	0	0	0	0
Glucose	b2926	PGK	1	1	0	1	1
Glucose	b2942	METAT	1	1	1	1	1
Glucose	b3041	DB4PS	1	1	1	1	1
Glucose	b3172	ARGSS	1	1	1	1	1
Glucose	b3176	PGAMT	1	1	1	1	1
Glucose	b3177	DHPS2	1	1	1	1	1
Glucose	b3187	OCTDPS	1	1	1	1	1
Glucose	b3189	UAGCVT	1	1	1	1	1
Glucose	b3198	KDOPP	1	1	1	0	0
Glucose	b3236	MDH	0	1	0	NA	0
Glucose	b3386	RPE	0	1	0	1	0
Glucose	b3389	DHQS	1	1	1	1	1
Glucose	b3412	PMEACPE	1	1	1	0	0
Glucose	b3433	ASAD	0	1	1	1	1
Glucose	b3607	SERAT	1	1	1	NA	1
Glucose	b3608	G3PD2	1	1	0	1	1
Glucose	b3634	PTPATi	1	1	1	1	1
Glucose	b3642	ORPT	1	1	1	1	1
Glucose	b3729	GF6PTA	1	1	1	1	1
Glucose	b3804	UPP3S	1	1	1	1	1
Glucose	b3805	HMBS	1	1	1	1	1
Glucose	b3809	DAPE	1	1	1	1	1
Glucose	b3843	OPHBDC	1	1	1	1	1
Glucose	b3870	GLNS	1	1	1	NA	1
Glucose	b3919	TPI	1	1	0	NA	1
Glucose	b3939	SHSL1	1	1	1	NA	1
Glucose	b3941	MTHFR2	1	1	1	1	1
Glucose	b3956	PPC	1	1	0	1	1
Glucose	b3957	ACODA	1	1	1	1	1
Glucose	b3958	AGPR	1	1	1	1	1
Glucose	b3959	ACGK	1	1	1	1	1
Glucose	b3960	ARGSL	1	1	1	1	1
Glucose	b3962	NADTRHD	0	1	0	0	0
Glucose	b3967	GLUR	1	1	1	1	1
Glucose	b3972	UAPGR	1	1	1	1	1
Glucose	b3974	PNTK	1	1	1	0	1
Glucose	b3991	TYRL	1	1	1	1	1
Glucose	b3993	TMPPP	1	1	1	1	1
Glucose	b3994	AMPMS2	1	1	1	1	1
Glucose	b3997	UPPDC1	1	1	1	0	1
Glucose	b4005	PRAGSr	1	1	1	0	1
Glucose	b4013	HSST	1	1	1	1	1
Glucose	b4025	PGI	1	1	0	1	0
Glucose	b4040	HBZOPT	1	1	1	1	1
Glucose	b4177	ADSS	1	1	1	0	1
Glucose	b4214	BPNT	1	1	1	1	1
Glucose	b4388	PSP_L	0	1	0	NA	1
Glucuronate	b0004	THRS	0	1	1	1	NA
Glucuronate	b0031	DHDPRy	1	1	1	1	NA
Glucuronate	b0074	IPPS	1	1	1	1	NA
Glucuronate	b0085	UAAGDS	1	1	1	1	NA
Glucuronate	b0086	UGMDDS	1	1	1	1	NA
Glucuronate	b0087	PAPPT3	1	1	1	1	NA
Glucuronate	b0088	UAMAGS	1	1	1	1	NA
Glucuronate	b0090	UAGPT3	1	1	1	1	NA
Glucuronate	b0091	UAMAS	1	1	1	1	NA
Glucuronate	b0096	UHGADA	1	1	1	1	NA
Glucuronate	b0103	DPCOAK	1	1	1	0	NA
Glucuronate	b0109	NNDPR	1	1	1	1	NA
Glucuronate	b0131	ASP1DC	1	1	1	0	NA
Glucuronate	b0133	PANTS	1	1	1	1	NA
Glucuronate	b0134	MOHMT	1	1	1	1	NA
Glucuronate	b0142	HPPK2	1	1	1	1	NA
Glucuronate	b0154	G1SAT	1	1	1	1	NA
Glucuronate	b0166	THDPS	1	1	1	1	NA
Glucuronate	b0173	DXPRIi	1	1	1	1	NA
Glucuronate	b0174	UDCPDPS	1	1	1	1	NA
Glucuronate	b0179	U23GAAT	1	1	1	1	NA
Glucuronate	b0182	LPADSS	1	1	1	1	NA
Glucuronate	b0242	GLU5K	1	1	1	1	NA
Glucuronate	b0369	PPBNGS	1	1	1	1	NA
Glucuronate	b0386	P5CR	1	1	1	1	NA
Glucuronate	b0415	RBFSa	1	1	1	1	NA
Glucuronate	b0417	TMPK	1	1	1	1	NA
Glucuronate	b0420	DXPS	1	1	1	1	NA
Glucuronate	b0521	CBMKr	1	1	0	0	NA
Glucuronate	b0522	AIRC2	1	1	1	1	NA
Glucuronate	b0523	AIRC3	1	1	1	1	NA
Glucuronate	b0524	USHD	1	1	1	1	NA
Glucuronate	b0720	CS	1	1	1	1	NA
Glucuronate	b0750	QULNS	1	1	1	1	NA
Glucuronate	b0774	AMAOTr	1	1	1	0	NA
Glucuronate	b0775	BTS5	1	1	1	1	NA
Glucuronate	b0776	AOXSr2	1	1	1	0	NA
Glucuronate	b0777	MALCOAMT	1	1	1	0	NA
Glucuronate	b0778	DBTS	1	1	1	0	NA
Glucuronate	b0908	PSCVT	1	1	1	1	NA
Glucuronate	b0915	TDSK	1	1	1	1	NA
Glucuronate	b0918	KDOCT2	1	1	1	1	NA
Glucuronate	b1062	DHORTS	1	1	1	1	NA
Glucuronate	b1098	DTMPK	1	1	1	1	NA
Glucuronate	b1136	ICDHyr	1	1	1	1	NA
Glucuronate	b1207	PRPPS	1	1	0	1	NA
Glucuronate	b1208	CDPMEK	1	1	1	1	NA
Glucuronate	b1210	GLUTRR	1	1	1	1	NA
Glucuronate	b1215	KDOPS	1	1	1	1	NA
Glucuronate	b1277	GTPCII2	1	1	1	1	NA
Glucuronate	b1281	OMPDC	1	1	1	1	NA
Glucuronate	b1511	AI2K	1	1	0	0	NA
Glucuronate	b1517	PAI2T	1	1	0	0	NA
Glucuronate	b1518	PAI2I	1	1	0	0	NA
Glucuronate	b1662	RBFSb	1	1	1	1	NA
Glucuronate	b1693	DHQTi	1	1	1	1	NA
Glucuronate	b1695	ACOAD1fr	1	1	0	0	NA
Glucuronate	b1740	NADS1	1	1	1	1	NA
Glucuronate	b1851	EDD	1	0	0	0	NA
Glucuronate	b2019	ATPPRT	1	1	1	1	NA
Glucuronate	b2020	HISTD	1	1	1	1	NA
Glucuronate	b2021	HSTPT	1	1	1	1	NA
Glucuronate	b2153	GTPCI	1	1	1	1	NA
Glucuronate	b2312	GLUPRT	1	1	1	0	NA
Glucuronate	b2315	DHFS	1	1	1	1	NA
Glucuronate	b2320	PERD	1	1	0	0	NA
Glucuronate	b2329	CHORS	1	1	1	1	NA
Glucuronate	b2400	GLUTRS	1	1	1	1	NA
Glucuronate	b2436	CPPPGO	1	1	0	0	NA
Glucuronate	b2472	SDPDS	1	1	1	1	NA
Glucuronate	b2476	PRASCSi	1	1	1	1	NA
Glucuronate	b2478	DHDPS	1	1	1	1	NA
Glucuronate	b2499	PRAIS	1	1	1	1	NA
Glucuronate	b2500	GARFT	1	1	0	0	NA
Glucuronate	b2508	IMPD	1	1	0	1	NA
Glucuronate	b2615	NADK	1	1	1	1	NA
Glucuronate	b2687	RHCCE	1	1	1	0	NA
Glucuronate	b2746	MECDPS	1	1	1	1	NA
Glucuronate	b2747	MEPCT	1	1	1	1	NA
Glucuronate	b2750	ADSK	1	1	1	1	NA
Glucuronate	b2779	ENO	1	1	0	1	NA
Glucuronate	b2780	CTPS2	1	1	1	1	NA
Glucuronate	b2818	ACGS	1	1	1	1	NA
Glucuronate	b2838	DAPDC	1	1	1	1	NA
Glucuronate	b2906	OPHHXy	1	0	0	0	NA
Glucuronate	b2926	PGK	1	1	0	1	NA
Glucuronate	b2942	METAT	1	1	1	1	NA
Glucuronate	b3041	DB4PS	1	1	1	1	NA
Glucuronate	b3172	ARGSS	1	1	1	1	NA
Glucuronate	b3176	PGAMT	1	1	1	0	NA
Glucuronate	b3177	DHPS2	1	1	1	0	NA
Glucuronate	b3187	OCTDPS	1	1	1	1	NA
Glucuronate	b3189	UAGCVT	1	1	1	1	NA
Glucuronate	b3198	KDOPP	1	1	1	0	NA
Glucuronate	b3386	RPE	1	1	0	0	NA
Glucuronate	b3389	DHQS	1	1	1	1	NA
Glucuronate	b3412	PMEACPE	1	1	1	0	NA
Glucuronate	b3433	ASAD	0	1	1	1	NA
Glucuronate	b3526	DDGLK	1	1	1	1	NA
Glucuronate	b3608	G3PD2	1	1	0	1	NA
Glucuronate	b3634	PTPATi	1	1	1	1	NA
Glucuronate	b3642	ORPT	1	1	1	1	NA
Glucuronate	b3729	GF6PTA	1	1	1	1	NA
Glucuronate	b3804	UPP3S	1	1	1	1	NA
Glucuronate	b3805	HMBS	1	1	1	1	NA
Glucuronate	b3809	DAPE	1	1	1	0	NA
Glucuronate	b3843	OPHBDC	1	1	1	1	NA
Glucuronate	b3941	MTHFR2	1	1	1	1	NA
Glucuronate	b3956	PPC	1	1	0	1	NA
Glucuronate	b3957	ACODA	1	1	1	1	NA
Glucuronate	b3958	AGPR	1	1	1	1	NA
Glucuronate	b3959	ACGK	1	1	1	1	NA
Glucuronate	b3960	ARGSL	1	1	1	1	NA
Glucuronate	b3962	NADTRHD	0	1	0	0	NA
Glucuronate	b3967	GLUR	1	1	1	1	NA
Glucuronate	b3972	UAPGR	1	1	1	1	NA
Glucuronate	b3974	PNTK	1	1	1	0	NA
Glucuronate	b3991	TYRL	1	1	1	1	NA
Glucuronate	b3993	TMPPP	1	1	1	1	NA
Glucuronate	b3994	AMPMS2	1	1	1	1	NA
Glucuronate	b3997	UPPDC1	1	1	1	0	NA
Glucuronate	b4005	PRAGSr	1	1	1	0	NA
Glucuronate	b4013	HSST	1	1	1	1	NA
Glucuronate	b4040	HBZOPT	1	1	1	1	NA
Glucuronate	b4177	ADSS	1	1	1	0	NA
Glucuronate	b4209	FESR	1	1	0	0	NA
Glucuronate	b4214	BPNT	1	1	1	1	NA
Glucuronate	b4322	MNNH	1	1	1	0	NA
Glucuronate	b4323	MANAO	1	1	1	0	NA
Glycerol	b0004	THRS	0	1	1	1	NA
Glycerol	b0031	DHDPRy	1	1	1	1	NA
Glycerol	b0074	IPPS	1	1	1	1	1
Glycerol	b0085	UAAGDS	1	1	1	1	1
Glycerol	b0086	UGMDDS	1	1	1	1	1
Glycerol	b0087	PAPPT3	1	1	1	1	1
Glycerol	b0088	UAMAGS	1	1	1	1	1
Glycerol	b0090	UAGPT3	1	1	1	1	1
Glycerol	b0091	UAMAS	1	1	1	1	1
Glycerol	b0096	UHGADA	1	1	1	1	1
Glycerol	b0103	DPCOAK	1	1	1	0	1
Glycerol	b0109	NNDPR	1	1	1	1	1
Glycerol	b0131	ASP1DC	1	1	1	0	0
Glycerol	b0133	PANTS	1	1	1	0	0
Glycerol	b0134	MOHMT	1	1	1	0	0
Glycerol	b0142	HPPK2	1	1	1	1	1
Glycerol	b0154	G1SAT	1	1	1	1	1
Glycerol	b0166	THDPS	1	1	1	1	1
Glycerol	b0173	DXPRIi	1	1	1	1	1
Glycerol	b0174	UDCPDPS	1	1	1	1	1
Glycerol	b0179	U23GAAT	1	1	1	1	1
Glycerol	b0182	LPADSS	1	1	1	1	1
Glycerol	b0242	GLU5K	1	1	1	1	1
Glycerol	b0243	G5SD	1	0	1	NA	1
Glycerol	b0369	PPBNGS	1	1	1	1	1
Glycerol	b0386	P5CR	1	1	1	1	1
Glycerol	b0415	RBFSa	1	1	1	1	1
Glycerol	b0417	TMPK	1	1	1	1	1
Glycerol	b0420	DXPS	1	1	1	1	1
Glycerol	b0521	CBMKr	1	1	0	0	0
Glycerol	b0522	AIRC2	1	1	1	1	1
Glycerol	b0523	AIRC3	1	1	1	1	1
Glycerol	b0524	USHD	1	1	1	1	1
Glycerol	b0720	CS	0	1	1	1	1
Glycerol	b0750	QULNS	1	1	1	1	1
Glycerol	b0774	AMAOTr	1	1	1	0	0
Glycerol	b0775	BTS5	1	1	1	1	0
Glycerol	b0776	AOXSr2	1	1	1	0	0
Glycerol	b0777	MALCOAMT	1	1	1	0	0
Glycerol	b0778	DBTS	1	1	1	0	0
Glycerol	b0908	PSCVT	1	1	1	1	1
Glycerol	b0915	TDSK	1	1	1	1	1
Glycerol	b0918	KDOCT2	1	1	1	1	1
Glycerol	b1062	DHORTS	1	1	1	1	1
Glycerol	b1098	DTMPK	1	1	1	1	1
Glycerol	b1136	ICDHyr	1	1	1	1	1
Glycerol	b1207	PRPPS	1	1	0	1	1
Glycerol	b1208	CDPMEK	1	1	1	1	1
Glycerol	b1210	GLUTRR	1	1	1	1	1
Glycerol	b1215	KDOPS	1	1	1	1	1
Glycerol	b1277	GTPCII2	1	1	1	1	1
Glycerol	b1281	OMPDC	1	1	1	1	1
Glycerol	b1511	AI2K	1	1	0	1	0
Glycerol	b1517	PAI2T	1	1	0	0	0
Glycerol	b1518	PAI2I	1	1	0	0	0
Glycerol	b1662	RBFSb	1	1	1	1	1
Glycerol	b1693	DHQTi	1	1	1	1	1
Glycerol	b1695	ACOAD1fr	0	1	0	0	NA
Glycerol	b1740	NADS1	1	1	1	1	1
Glycerol	b2019	ATPPRT	1	1	1	1	1
Glycerol	b2020	HISTD	1	1	1	1	1
Glycerol	b2021	HSTPT	1	1	1	1	1
Glycerol	b2024	PRMICI	1	0	1	NA	1
Glycerol	b2153	GTPCI	1	1	1	1	1
Glycerol	b2312	GLUPRT	1	1	1	0	1
Glycerol	b2315	DHFS	1	1	1	1	1
Glycerol	b2320	PERD	1	1	0	0	0
Glycerol	b2329	CHORS	1	1	1	1	1
Glycerol	b2400	GLUTRS	1	1	1	1	1
Glycerol	b2436	CPPPGO	1	1	0	0	0
Glycerol	b2472	SDPDS	1	1	1	1	1
Glycerol	b2476	PRASCSi	1	1	1	1	1
Glycerol	b2478	DHDPS	1	1	1	1	1
Glycerol	b2499	PRAIS	1	1	1	1	1
Glycerol	b2500	GARFT	1	1	0	1	0
Glycerol	b2508	IMPD	1	1	0	1	1
Glycerol	b2557	PRFGS	1	0	1	NA	1
Glycerol	b2615	NADK	1	1	1	1	1
Glycerol	b2687	RHCCE	1	1	1	0	0
Glycerol	b2746	MECDPS	1	1	1	1	1
Glycerol	b2747	MEPCT	1	1	1	1	1
Glycerol	b2750	ADSK	1	1	1	1	1
Glycerol	b2779	ENO	1	1	0	1	1
Glycerol	b2780	CTPS2	1	1	1	1	1
Glycerol	b2818	ACGS	1	1	1	1	1
Glycerol	b2838	DAPDC	1	1	1	1	1
Glycerol	b2926	PGK	1	1	0	1	1
Glycerol	b2942	METAT	1	1	1	1	1
Glycerol	b3041	DB4PS	1	1	1	1	1
Glycerol	b3172	ARGSS	1	1	1	1	1
Glycerol	b3176	PGAMT	1	1	1	0	1
Glycerol	b3177	DHPS2	1	1	1	0	1
Glycerol	b3187	OCTDPS	1	1	1	1	1
Glycerol	b3189	UAGCVT	1	1	1	1	1
Glycerol	b3198	KDOPP	1	1	1	0	0
Glycerol	b3386	RPE	0	1	0	1	NA
Glycerol	b3389	DHQS	1	1	1	1	1
Glycerol	b3412	PMEACPE	1	1	1	0	0
Glycerol	b3433	ASAD	0	1	1	1	1
Glycerol	b3607	SERAT	1	0	1	NA	1
Glycerol	b3608	G3PD2	0	1	0	1	NA
Glycerol	b3634	PTPATi	1	1	1	1	1
Glycerol	b3642	ORPT	1	1	1	1	1
Glycerol	b3729	GF6PTA	1	1	1	1	1
Glycerol	b3804	UPP3S	1	1	1	1	1
Glycerol	b3805	HMBS	1	1	1	1	1
Glycerol	b3809	DAPE	1	1	1	0	1
Glycerol	b3843	OPHBDC	1	1	1	1	1
Glycerol	b3870	GLNS	1	0	1	NA	1
Glycerol	b3919	TPI	1	0	0	NA	1
Glycerol	b3926	GLYK	0	1	0	1	NA
Glycerol	b3939	SHSL1	1	0	1	NA	1
Glycerol	b3941	MTHFR2	1	1	1	1	1
Glycerol	b3956	PPC	1	1	0	1	1
Glycerol	b3957	ACODA	1	1	1	1	1
Glycerol	b3958	AGPR	1	1	1	1	1
Glycerol	b3959	ACGK	1	1	1	1	1
Glycerol	b3960	ARGSL	1	1	1	1	1
Glycerol	b3962	NADTRHD	0	1	0	0	NA
Glycerol	b3967	GLUR	1	1	1	1	1
Glycerol	b3972	UAPGR	1	1	1	1	1
Glycerol	b3974	PNTK	1	1	1	0	1
Glycerol	b3991	TYRL	1	1	1	1	1
Glycerol	b3993	TMPPP	1	1	1	1	1
Glycerol	b3994	AMPMS2	1	1	1	1	1
Glycerol	b3997	UPPDC1	1	1	1	0	1
Glycerol	b4005	PRAGSr	1	1	1	0	1
Glycerol	b4013	HSST	1	1	1	1	1
Glycerol	b4040	HBZOPT	1	1	1	1	1
Glycerol	b4177	ADSS	1	1	1	0	1
Glycerol	b4209	FESR	1	1	0	0	0
Glycerol	b4214	BPNT	1	1	1	1	1
Glycerol	b4388	PSP_L	1	0	0	NA	1
Lactate	b0004	THRS	0	1	1	1	NA
Lactate	b0031	DHDPRy	1	1	1	1	NA
Lactate	b0074	IPPS	1	1	1	1	1
Lactate	b0085	UAAGDS	1	1	1	1	1
Lactate	b0086	UGMDDS	1	1	1	1	1
Lactate	b0087	PAPPT3	1	1	1	1	1
Lactate	b0088	UAMAGS	1	1	1	1	1
Lactate	b0090	UAGPT3	1	1	1	1	1
Lactate	b0091	UAMAS	1	1	1	1	1
Lactate	b0096	UHGADA	1	1	1	1	1
Lactate	b0103	DPCOAK	1	1	1	0	1
Lactate	b0109	NNDPR	1	1	1	1	0
Lactate	b0131	ASP1DC	1	1	1	0	0
Lactate	b0133	PANTS	1	1	1	0	0
Lactate	b0134	MOHMT	1	1	1	0	0
Lactate	b0142	HPPK2	1	1	1	1	1
Lactate	b0154	G1SAT	1	1	1	1	1
Lactate	b0166	THDPS	1	1	1	1	1
Lactate	b0173	DXPRIi	1	1	1	1	1
Lactate	b0174	UDCPDPS	1	1	1	1	1
Lactate	b0179	U23GAAT	1	1	1	1	1
Lactate	b0182	LPADSS	1	1	1	1	1
Lactate	b0242	GLU5K	1	1	1	1	1
Lactate	b0243	G5SD	1	0	1	NA	1
Lactate	b0369	PPBNGS	1	1	1	1	1
Lactate	b0386	P5CR	1	1	1	1	1
Lactate	b0415	RBFSa	1	1	1	1	1
Lactate	b0417	TMPK	1	1	1	1	1
Lactate	b0420	DXPS	1	1	1	1	1
Lactate	b0521	CBMKr	1	1	0	0	0
Lactate	b0522	AIRC2	1	1	1	1	1
Lactate	b0523	AIRC3	1	1	1	1	1
Lactate	b0524	USHD	1	1	1	1	1
Lactate	b0720	CS	1	1	1	1	1
Lactate	b0750	QULNS	1	1	1	1	0
Lactate	b0774	AMAOTr	1	1	1	0	0
Lactate	b0775	BTS5	1	1	1	0	0
Lactate	b0776	AOXSr2	1	1	1	0	0
Lactate	b0777	MALCOAMT	1	1	1	0	0
Lactate	b0778	DBTS	1	1	1	0	0
Lactate	b0908	PSCVT	1	1	1	1	1
Lactate	b0915	TDSK	1	1	1	1	1
Lactate	b0918	KDOCT2	1	1	1	1	1
Lactate	b1062	DHORTS	1	1	1	1	1
Lactate	b1098	DTMPK	1	1	1	1	1
Lactate	b1136	ICDHyr	1	1	1	1	1
Lactate	b1207	PRPPS	0	1	0	1	NA
Lactate	b1208	CDPMEK	1	1	1	1	1
Lactate	b1210	GLUTRR	1	1	1	1	1
Lactate	b1215	KDOPS	1	1	1	1	1
Lactate	b1277	GTPCII2	1	1	1	1	1
Lactate	b1281	OMPDC	1	1	1	1	1
Lactate	b1380	LDH_D	0	1	0	0	NA
Lactate	b1511	AI2K	1	1	0	0	0
Lactate	b1517	PAI2T	1	1	0	0	0
Lactate	b1518	PAI2I	1	1	0	0	0
Lactate	b1662	RBFSb	1	1	1	1	1
Lactate	b1693	DHQTi	1	1	1	1	1
Lactate	b1695	ACOAD1fr	1	1	0	0	0
Lactate	b1702	PPS	1	1	0	1	1
Lactate	b1740	NADS1	1	1	1	1	1
Lactate	b2019	ATPPRT	1	1	1	1	1
Lactate	b2020	HISTD	1	1	1	0	1
Lactate	b2021	HSTPT	1	1	1	1	1
Lactate	b2024	PRMICI	1	0	1	NA	1
Lactate	b2133	LDH_D2	1	0	0	0	0
Lactate	b2153	GTPCI	1	1	1	1	1
Lactate	b2312	GLUPRT	1	1	1	0	1
Lactate	b2315	DHFS	1	1	1	1	1
Lactate	b2320	PERD	1	1	0	0	1
Lactate	b2329	CHORS	1	1	1	1	1
Lactate	b2400	GLUTRS	1	1	1	1	1
Lactate	b2436	CPPPGO	1	1	0	0	0
Lactate	b2472	SDPDS	1	1	1	1	1
Lactate	b2476	PRASCSi	1	1	1	1	1
Lactate	b2478	DHDPS	1	1	1	1	1
Lactate	b2499	PRAIS	1	1	1	1	1
Lactate	b2500	GARFT	1	1	0	0	0
Lactate	b2508	IMPD	1	1	0	1	1
Lactate	b2557	PRFGS	1	0	1	NA	1
Lactate	b2615	NADK	1	1	1	1	1
Lactate	b2687	RHCCE	1	1	1	0	0
Lactate	b2746	MECDPS	1	1	1	1	1
Lactate	b2747	MEPCT	1	1	1	1	1
Lactate	b2750	ADSK	1	1	1	0	1
Lactate	b2779	ENO	0	1	0	1	NA
Lactate	b2780	CTPS2	1	1	1	1	1
Lactate	b2818	ACGS	1	1	1	1	1
Lactate	b2838	DAPDC	1	1	1	1	1
Lactate	b2906	OPHHXy	1	0	0	0	0
Lactate	b2926	PGK	1	1	1	1	1
Lactate	b2942	METAT	1	1	1	1	1
Lactate	b3041	DB4PS	1	1	1	1	1
Lactate	b3172	ARGSS	1	1	1	1	1
Lactate	b3176	PGAMT	1	1	1	0	1
Lactate	b3177	DHPS2	1	1	1	0	1
Lactate	b3187	OCTDPS	1	1	1	1	1
Lactate	b3189	UAGCVT	1	1	1	1	1
Lactate	b3198	KDOPP	1	1	1	0	0
Lactate	b3386	RPE	1	1	0	1	0
Lactate	b3389	DHQS	1	1	1	1	1
Lactate	b3412	PMEACPE	1	1	1	0	0
Lactate	b3433	ASAD	0	1	1	1	1
Lactate	b3607	SERAT	1	0	1	NA	1
Lactate	b3608	G3PD2	1	1	0	1	1
Lactate	b3634	PTPATi	1	1	1	1	1
Lactate	b3642	ORPT	1	1	1	1	1
Lactate	b3729	GF6PTA	1	1	1	1	1
Lactate	b3804	UPP3S	1	1	1	1	1
Lactate	b3805	HMBS	1	1	1	1	1
Lactate	b3809	DAPE	1	1	1	0	1
Lactate	b3843	OPHBDC	1	1	1	1	1
Lactate	b3870	GLNS	1	0	1	NA	1
Lactate	b3939	SHSL1	1	0	1	NA	1
Lactate	b3941	MTHFR2	1	1	1	1	1
Lactate	b3957	ACODA	1	1	1	1	1
Lactate	b3958	AGPR	1	1	1	1	1
Lactate	b3959	ACGK	1	1	1	1	1
Lactate	b3960	ARGSL	1	1	1	1	1
Lactate	b3967	GLUR	1	1	1	1	1
Lactate	b3972	UAPGR	1	1	1	1	1
Lactate	b3974	PNTK	1	1	1	0	1
Lactate	b3991	TYRL	1	1	1	1	1
Lactate	b3993	TMPPP	1	1	1	1	1
Lactate	b3994	AMPMS2	1	1	1	1	1
Lactate	b3997	UPPDC1	1	1	1	0	1
Lactate	b4005	PRAGSr	1	1	1	0	1
Lactate	b4013	HSST	1	1	1	1	1
Lactate	b4015	ICL	0	1	0	0	NA
Lactate	b4040	HBZOPT	1	1	1	1	1
Lactate	b4177	ADSS	1	1	1	0	1
Lactate	b4209	FESR	1	1	0	0	0
Lactate	b4214	BPNT	1	1	1	1	1
L-Alanine	b0004	THRS	0	1	1	1	NA
L-Alanine	b0031	DHDPRy	1	1	1	1	NA
L-Alanine	b0074	IPPS	1	1	1	1	1
L-Alanine	b0085	UAAGDS	1	1	1	1	1
L-Alanine	b0086	UGMDDS	1	1	1	1	1
L-Alanine	b0087	PAPPT3	1	1	1	1	1
L-Alanine	b0088	UAMAGS	1	1	1	1	1
L-Alanine	b0090	UAGPT3	1	1	1	1	1
L-Alanine	b0091	UAMAS	1	1	1	1	1
L-Alanine	b0096	UHGADA	1	1	1	1	1
L-Alanine	b0103	DPCOAK	1	1	1	0	1
L-Alanine	b0109	NNDPR	1	1	1	0	0
L-Alanine	b0131	ASP1DC	1	1	1	0	0
L-Alanine	b0133	PANTS	1	1	1	0	0
L-Alanine	b0134	MOHMT	1	1	1	0	0
L-Alanine	b0142	HPPK2	1	1	1	1	1
L-Alanine	b0154	G1SAT	1	1	1	1	1
L-Alanine	b0166	THDPS	1	1	1	1	1
L-Alanine	b0173	DXPRIi	1	1	1	1	1
L-Alanine	b0174	UDCPDPS	1	1	1	1	1
L-Alanine	b0179	U23GAAT	1	1	1	1	1
L-Alanine	b0182	LPADSS	1	1	1	1	1
L-Alanine	b0242	GLU5K	1	1	1	1	1
L-Alanine	b0243	G5SD	1	0	1	NA	1
L-Alanine	b0369	PPBNGS	1	1	1	1	1
L-Alanine	b0386	P5CR	1	1	1	1	1
L-Alanine	b0415	RBFSa	1	1	1	1	1
L-Alanine	b0417	TMPK	1	1	1	1	1
L-Alanine	b0420	DXPS	1	1	1	1	1
L-Alanine	b0521	CBMKr	1	1	0	0	0
L-Alanine	b0522	AIRC2	1	1	1	1	1
L-Alanine	b0523	AIRC3	1	1	1	1	1
L-Alanine	b0524	USHD	1	1	1	1	1
L-Alanine	b0595	ICHORT	1	0	0	0	0
L-Alanine	b0596	DHBD	1	0	0	0	0
L-Alanine	b0628	LIPOS	1	0	0	NA	1
L-Alanine	b0630	LIPOCT	1	0	0	NA	1
L-Alanine	b0720	CS	1	1	1	1	1
L-Alanine	b0750	QULNS	1	1	1	0	0
L-Alanine	b0774	AMAOTr	1	1	1	0	0
L-Alanine	b0775	BTS5	1	1	1	0	1
L-Alanine	b0776	AOXSr2	1	1	1	0	0
L-Alanine	b0777	MALCOAMT	1	1	1	0	0
L-Alanine	b0778	DBTS	1	1	1	0	0
L-Alanine	b0908	PSCVT	1	1	1	1	1
L-Alanine	b0915	TDSK	1	1	1	1	1
L-Alanine	b0918	KDOCT2	1	1	1	1	1
L-Alanine	b1062	DHORTS	1	1	1	0	0
L-Alanine	b1098	DTMPK	1	1	1	1	1
L-Alanine	b1136	ICDHyr	0	1	1	1	1
L-Alanine	b1189	DAAD	1	1	0	1	0
L-Alanine	b1207	PRPPS	1	1	0	1	1
L-Alanine	b1208	CDPMEK	1	1	1	1	1
L-Alanine	b1210	GLUTRR	1	1	1	1	1
L-Alanine	b1215	KDOPS	1	1	1	1	1
L-Alanine	b1277	GTPCII2	1	1	1	1	1
L-Alanine	b1281	OMPDC	1	1	1	1	1
L-Alanine	b1511	AI2K	1	1	0	1	0
L-Alanine	b1517	PAI2T	1	1	0	0	0
L-Alanine	b1518	PAI2I	1	1	0	0	0
L-Alanine	b1662	RBFSb	1	1	1	1	1
L-Alanine	b1693	DHQTi	1	1	1	1	1
L-Alanine	b1695	ACOAD1fr	1	1	0	0	0
L-Alanine	b1740	NADS1	1	1	1	1	1
L-Alanine	b2019	ATPPRT	1	1	1	1	1
L-Alanine	b2020	HISTD	1	1	1	1	1
L-Alanine	b2021	HSTPT	1	1	1	1	1
L-Alanine	b2024	PRMICI	1	0	1	NA	1
L-Alanine	b2153	GTPCI	1	1	1	1	1
L-Alanine	b2265	ICHORS_copy2	1	0	0	0	0
L-Alanine	b2312	GLUPRT	1	1	1	0	1
L-Alanine	b2315	DHFS	1	1	1	1	1
L-Alanine	b2320	PERD	1	1	0	0	1
L-Alanine	b2329	CHORS	1	1	1	1	1
L-Alanine	b2400	GLUTRS	1	1	1	1	1
L-Alanine	b2436	CPPPGO	1	1	0	0	0
L-Alanine	b2472	SDPDS	1	1	1	1	1
L-Alanine	b2476	PRASCSi	1	1	1	1	1
L-Alanine	b2478	DHDPS	1	1	1	1	1
L-Alanine	b2499	PRAIS	1	1	1	1	1
L-Alanine	b2500	GARFT	1	1	0	0	0
L-Alanine	b2508	IMPD	1	1	0	1	1
L-Alanine	b2557	PRFGS	1	0	1	NA	1
L-Alanine	b2615	NADK	1	1	1	1	1
L-Alanine	b2687	RHCCE	1	1	1	0	0
L-Alanine	b2746	MECDPS	1	1	1	1	1
L-Alanine	b2747	MEPCT	1	1	1	1	1
L-Alanine	b2750	ADSK	1	1	1	0	1
L-Alanine	b2779	ENO	0	1	0	1	NA
L-Alanine	b2780	CTPS2	1	1	1	1	1
L-Alanine	b2818	ACGS	1	1	1	1	1
L-Alanine	b2838	DAPDC	1	1	1	1	1
L-Alanine	b2906	OPHHXy	1	0	0	0	0
L-Alanine	b2926	PGK	1	1	1	1	1
L-Alanine	b2937	AGMT	1	0	0	0	0
L-Alanine	b2942	METAT	1	1	1	1	1
L-Alanine	b3041	DB4PS	1	1	1	1	1
L-Alanine	b3172	ARGSS	1	1	1	1	1
L-Alanine	b3176	PGAMT	1	1	1	0	1
L-Alanine	b3177	DHPS2	1	1	1	0	1
L-Alanine	b3187	OCTDPS	1	1	1	1	1
L-Alanine	b3189	UAGCVT	1	1	1	1	1
L-Alanine	b3198	KDOPP	1	1	1	0	0
L-Alanine	b3236	MDH	1	0	0	NA	0
L-Alanine	b3386	RPE	1	1	0	0	1
L-Alanine	b3389	DHQS	1	1	1	1	1
L-Alanine	b3403	PPCK	1	1	0	0	0
L-Alanine	b3412	PMEACPE	1	1	1	0	0
L-Alanine	b3433	ASAD	0	1	1	1	1
L-Alanine	b3572	VPAMTr	1	1	0	0	0
L-Alanine	b3607	SERAT	1	0	1	NA	1
L-Alanine	b3608	G3PD2	1	1	0	1	1
L-Alanine	b3634	PTPATi	1	1	1	1	1
L-Alanine	b3642	ORPT	1	1	1	1	1
L-Alanine	b3729	GF6PTA	1	1	1	1	1
L-Alanine	b3804	UPP3S	1	1	1	1	1
L-Alanine	b3805	HMBS	1	1	1	1	1
L-Alanine	b3809	DAPE	1	1	1	0	1
L-Alanine	b3843	OPHBDC	1	1	1	1	1
L-Alanine	b3870	GLNS	1	0	1	NA	1
L-Alanine	b3919	TPI	1	0	0	NA	1
L-Alanine	b3939	SHSL1	1	0	1	NA	1
L-Alanine	b3941	MTHFR2	1	1	1	1	1
L-Alanine	b3957	ACODA	1	1	1	1	1
L-Alanine	b3958	AGPR	1	1	1	1	1
L-Alanine	b3959	ACGK	1	1	1	1	1
L-Alanine	b3960	ARGSL	1	1	1	1	1
L-Alanine	b3962	NADTRHD	0	1	0	0	NA
L-Alanine	b3967	GLUR	1	1	1	1	1
L-Alanine	b3972	UAPGR	1	1	1	1	1
L-Alanine	b3974	PNTK	1	1	1	0	1
L-Alanine	b3991	TYRL	1	1	1	1	1
L-Alanine	b3993	TMPPP	1	1	1	1	1
L-Alanine	b3994	AMPMS2	1	1	1	1	1
L-Alanine	b3997	UPPDC1	1	1	1	0	1
L-Alanine	b4005	PRAGSr	1	1	1	0	1
L-Alanine	b4013	HSST	1	1	1	1	1
L-Alanine	b4015	ICL	1	1	0	0	0
L-Alanine	b4040	HBZOPT	1	1	1	1	1
L-Alanine	b4177	ADSS	1	1	1	0	1
L-Alanine	b4209	FESR	1	1	0	0	0
L-Alanine	b4214	BPNT	1	1	1	0	0
Malate	b0004	THRS	0	1	1	1	NA
Malate	b0031	DHDPRy	1	1	1	1	NA
Malate	b0074	IPPS	1	1	1	1	NA
Malate	b0085	UAAGDS	1	1	1	1	NA
Malate	b0086	UGMDDS	1	1	1	1	NA
Malate	b0087	PAPPT3	1	1	1	1	NA
Malate	b0088	UAMAGS	1	1	1	1	NA
Malate	b0090	UAGPT3	1	1	1	1	NA
Malate	b0091	UAMAS	1	1	1	1	NA
Malate	b0096	UHGADA	1	1	1	1	NA
Malate	b0103	DPCOAK	1	1	1	0	NA
[truncated: 1,993 more rows]
